# Supplementary material for: No metagenomic evidence of tumorigenic viruses in cancers from a selected cohort of immunosuppressed subjects
Source: Sci Rep. 2019 Dec 24;9:19815. doi: 10.1038/s41598-019-56240-1 (PMC6930283; doi:10.1038/s41598-019-56240-1)
Supplement: Supplementary file 2 — Supplementary Table S1 [file 41598_2019_56240_MOESM2_ESM.xlsx]

## Sheet: Legend
	No metagenomic evidence of tumorigenic viruses in cancers from a selected cohort of immunosuppressed subjects
	N. Passaro, A. Casagrande, M. Chiara, B. Fosso, C. Manzari, A.M. D’Erchia, S. Iesari, F. Pisani, A. Famulari, P. Tulissi, S. Mastrosimone, M.C. Maresca, G. Mercante, G. Spriano, G. Corrado, E. Vizza, A.R. Garbuglia, M.R. Capobianchi, C. Mottini, A. Cenci, M. Tartaglia, A. Nanni Costa, G. Pesole, M. Crescenzi
	Supplementary table S1: Number of reads assigned by MetaShot.
	The first three columns refer to the NCBI taxon name (Taxon Name), the associated taxonomic identifier (Taxon ID) and the taxonomic rank (Rank), respectively. Columns D through Q refer to the indicated tumor samples, labeled as in Table 1, and report the abundance of the taxon reads, in parts per million (ppm). Abundance is calculated as follows:
	Cells highlighted in red indicate ppm ≥ 1
	A large survey has shown that in a large number of tumors viral RNA is expressed at ≥ 2 ppm and in most cases at much higher leves (Tang KW, et al. The landscape of viral expression and host gene fusion and adaptation in human cancer. Nat Commun 2013;4:2513.)

## Sheet: Microbial taxa
Supplementary table S1: Number of reads assigned by MetaShot.
Taxon Name	TaxID	Rank	T1	T2	T5	T7 DNA	T7 RNA	T8	T9	T10	T11	T12	T13	T14	N4	N6
Bacilli	91061	class	137.909	265.023	1459.23	11724.5	346.374	10614.7	10488.5	7711.72	166.332	256.862	1155.74	468.437	995.049	1563.7
Actinobacteria	1760	class	279.925	163.512	1416.15	2149.34	62.3672	2255.6	2666.88	1176.22	96.3847	97.8439	331.712	184.703	370.212	234.219
Verrucomicrobiae	203494	class	0.0321642	0.0125383	0.0563925	0	0.00922728	0	0	0	0	0	0.0147611	0	1.13628	0
Mollicutes	31969	class	0.0107214	0.100307	0.07519	0.438159	0.0738182	0.335689	1.02391	1.854	0.0480682	0.0814433	0.0295222	0.0301876	19.6296	123.706
Sphingobacteriia	117747	class	0.343084	3.9245	3.47754	0.0486843	0.738182	0	0.0143205	0.11834	1.14562	0.956959	18.3481	0.0452815	0.329356	0.217385
Flavobacteriia	117743	class	0.31092	0.739762	3.89108	0	0.110727	0	0	0.0197234	0.232329	0.621005	1.49087	0.31697	37.3819	1.77984
Dothideomycetes	147541	class	0.278756	0.52661	5.92121	0	0.156864	0	0	0	0.280398	0.458118	0.649489	0.347158	1.54797	7.41826
Eurotiomycetes	147545	class	0.0750497	3.81165	6.35356	0.0069549	0.0645909	0	0.00716024	0	0.0480682	0.0916237	6.68678	1.93201	3.60644	1.08693
Erysipelotrichia	526524	class	0	0.0125383	0.169178	0	0	0	0	0	0.00801136	0	0.0295222	0	25.1628	31.8197
Fusobacteriia	203490	class	0.0643283	0.325997	0.883483	0	0.0645909	0	0.00716024	0	0.0560795	0.0203608	0.679011	0.105657	974.069	137.917
Deltaproteobacteria	28221	class	0.0107214	0.125383	0.131583	2.1282	0.0553637	1.64229	7.6901	5.1478	0.0640909	0.111985	0.369028	0.0150938	0.806921	0
Malasseziomycetes	1538075	class	1.73686	0.802454	30.9971	8.86054	0.1015	6.44523	6.98124	7.69211	0.0240341	0.600644	1.26946	1.38863	0.74105	0.570636
Exobasidiomycetes	452283	class	0.0750497	0.037615	1.20304	0	0.00922728	0	0	0	0	0.0407216	0.0442833	0.0603753	0.0164678	0.0135866
Planctomycetia	203683	class	1.08286	0.952914	0.45114	7.094	1.015	7.05464	10.4182	5.4042	1.07352	1.0893	1.47611	2.98858	1.95967	5.47539
Aconoidasida	422676	class	0.0321642	5.54195	0.263165	0.0069549	0.0184546	0.00516445	0.00716024	0.0197234	0.00801136	0.0509021	13.7869	0.241501	0.609308	0.937473
Glomeromycetes	214506	class	0.0536069	0.037615	11.1281	0	0.00922728	0	0	0	0.0240341	0.0305412	0.0147611	1.93201	1.11981	0.285318
Betaproteobacteria	28216	class	11.6327	28.0733	44.5501	874.287	15.0312	843.194	918.423	400.207	25.4601	24.4941	58.8378	10.8223	50.0621	30.3252
Saccharomycetes	4891	class	0.0750497	0.162998	29.6813	0	0.0645909	0	0	0	0.00801136	0.122165	0.13285	6.36959	21.968	2.09233
Sordariomycetes	147550	class	0.0428855	0.288382	3.72191	0	0.0645909	0	0	0	0.104148	0.0712629	0.177133	0.347158	1.28449	0.570636
Thermoleophilia	1497346	class	0	0	0	0	0	0	0	0	1.36994	0.0101804	0.0295222	0	0.0658711	0
Coriobacteriia	84998	class	0.0107214	0.0501533	0.15038	0.222557	0.0369091	0.211742	0.00716024	0.650871	0.0480682	0.0509021	0.0738056	0	12.6637	1.95647
Deinococci	188787	class	0	0.137922	0.996268	0	0.0184546	0	0	0	0.0320454	0.0814433	0.619967	0	0.0658711	1.16844
Coccidia	5796	class	0.0321642	0.125383	17.1997	0.0069549	0.119955	0	0	0.0197234	0.136193	0.0509021	0.280461	5.14699	2.53604	1.3179
Epsilonproteobacteria	29547	class	83.7769	198.382	29.7001	83.2432	73.283	70.3914	92.9757	84.6527	29.4418	170.929	242.023	20.6785	89.1072	744.761
Microbotryomycetes	162481	class	0.0107214	0.0626917	0.60152	0	5.01041	0	0	0	0.0160227	0.0610825	0.103328	0.0754691	0.0329356	0.0815194
Alphaproteobacteria	28211	class	17.4544	47.9842	46.8058	48.1349	5.02887	41.8579	37.8562	43.4308	55.1342	30.2562	80.5219	9.25251	18.6909	21.4668
Negativicutes	909932	class	0.0643283	0.325997	0.582723	0	0.0738182	0	0.00716024	0.394467	0.0721023	0.0814433	0.516639	0.0603753	317.087	22.2548
Tremellomycetes	155616	class	0.107214	0.0501533	3.49634	0	0.0276818	0	0	0	0.0160227	0.0916237	0.0295222	0.19622	3.3759	8.81768
Gammaproteobacteria	1236	class	338.345	5207.51	2291.55	2814.11	186.898	2518.77	2355.65	1762.38	159.042	345.859	11539.2	441.162	768.041	646.788
Bacteroidia	200643	class	14.045	44.3356	1172.7	615.655	33.5412	479.194	452.305	461.487	48.9574	26.5709	91.8732	147.421	1150.65	618.95
Spirochaetia	203692	class	0.0214428	0.0250767	0.15038	0	0.0184546	0	0	0	0	0.0203608	0.162372	0.0301876	50.622	0.0543463
Synergistia	649775	class	0	0.0125383	0	0	0	0	0	0	0.0160227	0	0	0	3.54057	0.570636
Chlamydiia	204429	class	20.3921	12.1496	165.023	1.76654	141.38	0.676543	1.71846	8.48105	29.8744	18.6098	29.168	23.0634	38.057	27.2411
Agaricomycetes	155619	class	3.17353	2.26944	12.2372	0	2.04846	0	0	0	2.85204	4.39794	2.89318	10.9128	19.7778	12.9888
Clostridia	186801	class	0.600398	1.14099	11.1281	19.9327	0.572091	18.3648	31.0396	19.9798	0.488693	1.28273	2.62748	0.31697	248.993	332.205
Cytophagia	768503	class	0.0428855	0.175537	44.7193	0	0.0369091	0	0	0	12.2894	0.0610825	1.04804	0.0150938	0.461098	0.0679328
Cytophagaceae	89373	family	0.0428855	0.175537	44.6253	0	0.0276818	0	0	0	11.7847	0.0610825	1.04804	0.0150938	0.428162	0.0679328
Eggerthellaceae	1643826	family	0	0	0	0	0	0	0	0.0788934	0.0320454	0.0101804	0	0	1.91026	0.855954
Atopobiaceae	1643824	family	0	0.0501533	0.131583	0.222557	0.0369091	0.211742	0.00716024	0	0.0160227	0.0203608	0.0442833	0	10.7205	1.08693
Peniophoraceae	103393	family	0	0.0501533	1.22184	0	0	0	0	0	0	0.0610825	0.0738056	0	0	0
Methylobacteriaceae	119045	family	0.911318	2.05629	21.0908	0.208647	0.950409	0.284045	0.028641	0.611424	12.4016	1.58814	8.62049	0.120751	0.164678	0.217385
Mycosphaerellaceae	93133	family	0.0107214	0.037615	0.563925	0	0.0276818	0	0	0	0	0.0305412	0.0442833	0	0.0164678	1.15486
Pseudoalteromonadaceae	267888	family	0.278756	0.940375	1.20304	22.8816	3.33105	23.4931	25.0322	9.52638	1.7625	0.712629	1.19565	1.11694	1.36683	1.91571
Mycobacteriaceae	1762	family	6.22913	7.74869	57.8775	1925.42	3.38641	2012.68	2441.71	1035.32	5.96846	6.76997	9.19617	8.67895	15.7761	15.8827
Flavobacteriaceae	49546	family	0.31092	0.739762	3.87229	0	0.110727	0	0	0.0197234	0.232329	0.610825	1.49087	0.31697	37.036	1.77984
Physalacriaceae	862241	family	2.34798	1.71775	5.13172	0	1.78086	0	0	0	2.7479	3.81765	1.99275	10.5053	19.3826	12.8801
Typhulaceae	68808	family	0.289477	0.0125383	1.10905	0	0	0	0	0	0	0.0407216	0.162372	0.105657	0	0
Bacteroidaceae	815	family	13.4661	43.0692	1168.87	49.8249	32.6738	31.0074	36.2881	65.7577	46.7783	24.0563	89.1128	147.074	230.928	150.376
Lactobacillaceae	33958	family	8.1697	46.4169	572.027	93.0009	16.7383	77.947	101.382	85.3627	24.0261	12.0841	14.4364	121.611	282.126	724.816
Hyphomicrobiaceae	45401	family	9.46698	27.948	0.60152	1.93346	0.406	1.67845	2.64213	0.769211	1.66636	22.3053	34.4967	0.181126	0.428162	0.353251
Beijerinckiaceae	45404	family	0.0536069	0.07523	2.61285	0	0.212227	0	0	0	0.224318	0.0101804	0.0590444	0.0301876	0.0494033	0.0407597
Carnobacteriaceae	186828	family	0.150099	0.162998	0.864685	0	0.0738182	0	0	0	0.00801136	0.0814433	0.92995	0.0452815	3.06301	0.190212
Sarcocystidae	5809	family	0.0321642	0.125383	17.1809	0.0069549	0.1015	0	0	0.0197234	0.136193	0.0509021	0.280461	5.07152	2.53604	1.3179
Alcaligenaceae	506	family	4.50298	11.4726	4.5302	653.809	7.87087	611.992	563.504	278.237	3.95761	10.5571	14.215	3.39611	3.78759	6.63024
Plasmodiidae	1639119	family	0.0321642	5.54195	0.187975	0.0069549	0.0184546	0.00516445	0.00716024	0.0197234	0.00801136	0.0509021	13.7869	0.19622	0.0494033	0.0407597
Streptococcaceae	1300	family	55.6976	72.9104	128.725	9496.54	45.5274	8676.36	8356.62	6351.38	52.4183	85.1999	100.553	71.4692	338.726	433.045
Rhizobiaceae	82115	family	0.203706	0.463918	1.35342	8.99964	0.1015	9.41995	6.72347	10.5126	0.688977	0.529381	2.31749	0.0754691	1.10334	0.230972
Piscirickettsiaceae	135616	family	0.257313	0.476457	0.714305	230.764	0.9135	197.308	165.738	228.87	1.80256	2.56546	0.915189	0.286783	0.461098	2.67655
Sphingomonadaceae	41297	family	0.493184	1.10337	7.38742	0	0.406	0	0	0	19.756	0.559923	5.18115	0.739597	1.36683	1.83419
Bradyrhizobiaceae	41294	family	0.171542	4.56395	3.43994	0.0139098	0.9135	0	0.00716024	0.0197234	2.14704	0.712629	14.0231	0.0452815	0.0823389	0.0407597
Brucellaceae	118882	family	0.0643283	1.29145	0.281963	0	0.0553637	0	0	0	0.088125	0.0814433	6.21443	0.0150938	0.14821	0.0135866
Sinobacteraceae	568386	family	0.0214428	1.39176	0	0	0.166091	0	0	0	0.112159	0.335954	3.9855	0	0	0
Sphingobacteriaceae	84566	family	0.0321642	0.0877684	3.19558	0	0.3045	0	0	0	0.12017	0.0610825	0.191894	0.0452815	0.131742	0.217385
Enterococcaceae	81852	family	0.0750497	1.32906	23.854	1.81523	0.599773	1.64746	4.00974	5.56199	0.977386	0.111985	6.25871	6.8375	4.57804	5.258
Peptoniphilaceae	1570339	family	0.332363	0.463918	2.97001	0	0.1015	0	0	0	0.0160227	0.305412	1.22517	0.0603753	55.7434	182.468
Pasteurellaceae	712	family	0.450298	1.5046	1.61659	0	0.433682	0	0	0.0197234	0.112159	0.152706	2.46511	0.211314	19.7449	56.7511
Campylobacteraceae	72294	family	18.6445	29.9917	27.5947	35.8177	66.0765	22.4912	38.7441	69.6235	25.9889	25.7361	30.9393	17.9315	85.3196	731.12
Pseudonocardiaceae	2070	family	0.525348	3.38535	3.70311	0	0.756637	0	0.0143205	0.0591701	10.5269	0.101804	0.944711	0.0301876	0.279952	0.0407597
Fusobacteriaceae	203492	family	0.0428855	0.188075	0.620318	0	0.0553637	0	0	0	0.0400568	0.0101804	0.472356	0.0452815	958.063	137.904
Aeromonadaceae	84642	family	4.84607	8.18753	22.2374	0	2.95273	0	0	0.0394467	5.76017	8.66353	17.9348	11.2449	25.7885	17.6897
Poxviridae	10240	family	0.814825	1.40429	0.657913	0	0.3045	0	0	0	0.464659	1.34381	0.693772	7.00353	5.63198	5.02703
Acetobacteraceae	433	family	0.0321642	0.100307	2.74444	0.0417294	0.562864	0.0206578	0.00716024	0.0394467	1.97881	0.0407216	0.0738056	0.0905629	0.708115	0.0679328
Ruminococcaceae	541000	family	0.0428855	0.07523	1.25943	0	0.0184546	0	0	5.77894	0.00801136	0.0916237	0.309983	0.0301876	0.14821	0.149452
Mycoplasmataceae	2092	family	0	0.037615	0	0	0	0	0	0	0	0	0	0	19.6296	123.651
Leptotrichiaceae	1129771	family	0.0214428	0.137922	0.263165	0	0.00922728	0	0.00716024	0	0.0160227	0.0101804	0.206656	0.0603753	16.0067	0.0135866
Cladosporiaceae	452563	family	0.0428855	0.112845	2.76323	0	0.0738182	0	0	0	0.00801136	0.203608	0.221417	0.181126	1.35036	5.24441
Ceratiomyxaceae	435413	family	0	0	39.6815	0	0.525955	0	0.00716024	0.0197234	0.456648	0.0101804	0	2.15842	0.872792	0.883127
Oxalobacteraceae	75682	family	0.46102	1.6676	5.52647	10.5089	0.322955	7.62789	11.1843	12.1496	3.37278	0.559923	1.0628	0.362252	0.345823	0.339664
Intrasporangiaceae	85021	family	10.8286	13.2405	32.5761	65.5847	1.78086	111.846	77.0442	11.0451	5.40767	8.87732	10.6723	15.9693	24.1912	23.1651
Microbacteriaceae	85023	family	19.856	46.5172	304.2	51.4663	24.5538	38.1601	47.5154	48.342	30.315	30.7245	90.0871	70.9862	88.8272	60.3515
Nocardiaceae	85025	family	0.375249	0.551687	214.517	44.0802	9.95623	35.4488	58.1197	52.8586	7.21824	0.356314	1.78609	14.5655	17.7687	16.562
Gordoniaceae	85026	family	21.4857	49.7647	193.069	0	4.06923	0	0	0	7.61079	38.2682	108.819	38.3534	38.8146	28.0291
Micrococcaceae	1268	family	0.889875	2.62051	8.00774	0.0069549	1.88236	0.00516445	0.0143205	0.138064	0.985397	0.783892	6.77535	1.19241	66.0523	10.4345
Staphylococcaceae	90964	family	38.7578	18.9078	61.5618	2040.42	22.1731	1773.62	1907.77	1185.79	12.2253	12.7561	22.9978	10.5053	10.5229	80.2287
Stemonitidae	137615	family	0	0	113.142	0	1.88236	0	0	0.0591701	1.46608	0	0	6.32431	3.44177	2.49993
Propionibacteriaceae	31957	family	209.978	15.7231	37.9522	0.0486843	1.90082	0.0103289	0.164686	0.0788934	0.961363	5.27345	54.8671	4.54324	5.66492	2.16026
Vibrionaceae	641	family	8.63072	9.7799	688.853	74.5844	20.42	52.1403	61.0339	69.8404	12.666	9.27435	23.6325	40.3458	101.689	43.6536
Bacillaceae	186817	family	4.10629	9.46644	45.5276	18.041	8.18459	13.7581	17.9364	30.9262	2.27523	7.19755	40.7111	2.89801	4.67685	6.11395
Planococcaceae	186818	family	25.3561	94.7648	609.002	0	201.681	0	0.00716024	0.0788934	50.8721	126.044	947.973	238.045	305.28	221.352
Erysipelotrichaceae	128827	family	0	0.0125383	0.169178	0	0	0	0	0	0.00801136	0	0.0295222	0	25.1628	31.8197
Sordariaceae	5148	family	0	0.0125383	2.89482	0	0.00922728	0	0	0	0.0640909	0	0	0.286783	1.03747	0.461943
Planctomycetaceae	126	family	1.07214	0.952914	0.45114	7.094	1.015	7.05464	10.4182	5.4042	1.07352	1.0893	1.46135	2.98858	1.95967	5.47539
Dipodascaceae	34353	family	0.0107214	0.0125383	25.5646	0	0	0	0	0	0	0.0203608	0.0147611	5.79603	20.9305	1.50811
Caulobacteraceae	76892	family	0.214428	1.00307	1.22184	35.317	0.452137	29.6026	27.7961	30.2359	9.78988	0.468299	3.08507	0.0754691	0.806921	0.285318
Shewanellaceae	267890	family	0.0428855	0	0.864685	0	0.0184546	0	0	0	0.0160227	0.0305412	1.99275	0.211314	0.0164678	0.0135866
Moritellaceae	267891	family	0	0.727224	0	0	0	0	0	0	0	0	1.83038	0	0	0
Clostridiaceae	31979	family	0.0214428	0.22569	0.808293	17.6029	0.175318	16.9601	29.937	11.2226	0.29642	0.366495	0.2657	0.0603753	0.59284	0.43477
Veillonellaceae	31977	family	0.0536069	0.325997	0.563925	0	0.0738182	0	0.00716024	0.0591701	0.0721023	0.0712629	0.501878	0.0603753	316.165	22.1597
Chlamydiaceae	809	family	20.3921	12.1371	165.023	1.76654	141.371	0.676543	1.71846	8.48105	29.8664	18.6098	29.1532	23.0634	38.0406	27.2411
Bifidobacteriaceae	31953	family	0.0214428	0.175537	1.20304	0	0.0276818	0	0	0.433914	0.00801136	0.0305412	0.147611	0.0150938	11.2804	0.0407597
Aerococcaceae	186827	family	0.0750497	0.175537	0.52633	0	0.138409	0	0	0	0.0160227	0.0305412	0.39855	0.0905629	1.13628	0.0815194
Rhodocyclaceae	75787	family	0.107214	0.07523	1.67298	0	0.0922728	0	0	0	0.0480682	0.0203608	3.11459	0.0905629	0.0988067	0.203798
Comamonadaceae	80864	family	0.632562	1.81806	4.75577	0.0208647	1.56864	0	0	0	8.55613	0.671907	19.5585	0.211314	4.00167	0.597809
Neisseriaceae	481	family	5.07122	11.1215	3.55273	25.1489	2.9435	24.841	33.467	18.9541	3.2446	11.8296	14.4216	5.93187	40.3625	19.9315
Malasseziaceae	742845	family	1.15791	0.501533	24.2864	8.86054	0.0738182	6.44523	6.98124	7.69211	0	0.468299	0.841383	1.04147	0.576372	0.43477
Trichiidae	208472	family	0.0428855	0.0626917	70.8666	0	1.19955	0	0.00716024	0	0.793125	0.0712629	0.103328	4.3923	2.4537	1.57604
Cardiobacteriaceae	868	family	0.0107214	0.100307	0.0187975	0	0.00922728	0	0	0	0.0160227	0.0101804	0.177133	0.0301876	5.23675	0.0271731
Thermoanaerobacterales Family III. Incertae Sedis	543371	family	0.0107214	0	3.96627	0	0.0276818	0	0	0	0	0.0101804	0.0147611	0.0150938	0.0164678	0.0271731
Desulfobacteraceae	213119	family	0	0.0250767	0	2.1282	0.00922728	1.64229	7.6901	4.69416	0.0160227	0.0305412	0.0147611	0	0	0
Erythrobacteraceae	335929	family	0.0750497	0.037615	1.18424	0	0.00922728	0	0	0	0.304432	0.0203608	0.13285	0	0.0988067	0.0135866
Glomeraceae	36751	family	0	0	10.5266	0	0	0	0	0	0.00801136	0	0	1.87163	1.10334	0.271731
Aspergillaceae	1131492	family	0.0643283	3.68627	4.68058	0.0069549	0.0553637	0	0	0	0.0320454	0.0814433	6.68678	1.88673	3.55704	0.964646
Corynebacteriaceae	1653	family	6.43283	3.81165	13.6846	0	0.848909	0	0.00716024	0	0.504716	1.85283	4.81212	1.82635	2.37136	56.5201
Streptomycetaceae	2062	family	2.02634	18.5818	543.567	57.7813	12.3646	54.8981	34.4837	22.2282	6.80165	4.09252	40.7997	28.1651	22.4621	14.8501
Moraxellaceae	468	family	41.8992	71.9951	1292.72	45.6033	36.7246	31.8853	39.8467	56.468	55.7911	43.8063	67.3992	253.335	433.992	286.989
Physaraceae	1115744	family	2.16572	6.6704	107.484	0	1.73473	0	0.0214807	0.0197234	1.35392	3.91946	11.2037	6.30922	3.17828	2.47275
Didymiaceae	1115745	family	0	0	38.0837	0	0.673591	0	0	0	0.320454	0	0	1.9471	0.938664	0.774434
Pelagibacteraceae	1655514	family	0	0.0125383	0.0187975	1.59267	0	0.852134	0.651582	1.10451	0	0	0	0	0	0
Prevotellaceae	171552	family	0.0964925	0.501533	1.74817	0	0.0553637	0	0	0.670594	0.0801136	0.0916237	1.03328	0.0905629	841.092	430.64
Porphyromonadaceae	171551	family	0.482462	0.714685	1.89855	565.83	0.802773	448.186	416.017	391.233	2.05091	2.40258	1.71229	0.256595	75.7353	37.037
Rikenellaceae	171550	family	0	0.0501533	0.169178	0	0.00922728	0	0	3.82633	0.0480682	0	0	0	0.0164678	0.0135866
Actinomycetaceae	2049	family	0.268035	0.664532	1.76697	0	0.230682	0	0	0.0394467	0.144205	0.0814433	1.26946	0.105657	73.364	4.71454
Arenaviridae	11617	family	0	0	34.3054	0	0	0	0	0	0	0	0	6.8375	10.3582	2.77166
Deinococcaceae	183710	family	0	0.07523	0.319558	0	0	0	0	0	0.0320454	0.0407216	0.560922	0	0.0329356	1.15486
Pseudomonadaceae	135621	family	34.7587	56.3222	58.8738	294.318	20.6506	264.642	269.039	249.56	19.7881	52.4291	67.6797	54.7453	61.5072	66.9138
Clostridiales Family XIII. Incertae Sedis	543314	family	0	0.0250767	0	0	0.00922728	0	0	0	0	0.0101804	0	0	4.06754	0.326078
Verrucomicrobiaceae	203557	family	0.0321642	0.0125383	0.0563925	0	0.00922728	0	0	0	0	0	0.0147611	0	1.10334	0
Enterobacteriaceae	543	family	240.084	5044.67	191.885	1058.7	93.4354	1094.98	1085.96	689.272	55.735	216.68	11319.7	74.4276	109.955	161.694
Bogoriellaceae	145358	family	0.139378	0.137922	0.244368	4.95884	0.332182	2.5564	7.7975	5.6606	0.128182	0.264691	0.324744	0.150938	0.115274	0.217385
Retroviridae	11632	family	3.8597	7.38508	18.0644	97.16	16.7291	94.7057	109.981	49.4465	41.1624	6.70889	7.66102	33.3121	43.2279	54.4278
Enterocytozoonidae	27970	family	0	0	1.05266	0	0	0	0	0	0	0	0	0.0905629	0.88926	0.0815194
Trichomonadidae	181550	family	0	0	0	0	0	0	0	0	0	0	0	0	1.95967	2.88035
Enteridiidae	211105	family	0.643283	1.06576	12.8011	0.0069549	6.86509	0.0154933	0.0214807	0.0591701	1.2017	1.09948	1.69753	0.483002	1.35036	1.14127
Alcanivoracaceae	224372	family	0.729054	1.95598	3.0264	1087.26	5.96082	854.324	709	458.568	2.88409	1.32345	2.33226	1.78107	2.28902	3.76348
Nocardioidaceae	85015	family	0.289477	0.112845	0.338355	0	0.0369091	0	0	0	14.2122	0.142526	0.162372	0.0150938	0.131742	0.190212
Togaviridae	11018	family	0	0	1.78576	0	2.26991	0	0	0	0.400568	0	0	0.950911	0.922196	0.570636
Acholeplasmataceae	2146	family	0.0107214	0.0626917	0.07519	0.438159	0.0738182	0.335689	1.02391	1.854	0.0480682	0.0814433	0.0295222	0.0301876	0	0.0543463
Hydrogenophilaceae	206349	family	0.139378	0.313458	17.1997	0	1.32873	0	0	0	0.00801136	0.111985	0.206656	0.588659	0.230549	1.49452
Chitinophagaceae	563835	family	0.31092	3.83673	0.281963	0.0486843	0.433682	0	0.0143205	0.11834	1.01744	0.895876	18.1414	0	0.164678	0
Chromatiaceae	1046	family	0.332363	0.438842	0.338355	0	0.0276818	0	0	0	0.0160227	0.295232	1.21041	0	0.14821	0.543463
Listeriaceae	186820	family	5.27492	17.6665	13.7974	74.3896	50.5378	71.2384	100.265	51.616	21.3983	13.0513	18.1266	16.7843	20.947	43.0422
Paenibacillaceae	186822	family	0.182264	2.67067	0.469938	0.271241	0.0922728	0.175591	0.494057	1.00589	0.0240341	0.152706	2.28797	0.0301876	0.164678	0.326078
Synergistaceae	649777	family	0	0.0125383	0	0	0	0	0	0	0.0160227	0	0	0	3.54057	0.570636
Spirochaetaceae	137	family	0.0107214	0.0125383	0.07519	0	0.00922728	0	0	0	0	0.0101804	0.0442833	0.0301876	50.6055	0.0543463
Rhodobacteraceae	31989	family	5.65017	8.57622	3.68431	0	0.775091	0	0	0	5.01511	3.64459	3.73456	7.78841	13.1907	18.2875
Lachnospiraceae	186803	family	0.117935	0.250767	1.09026	0	0.0553637	0	0	1.81455	0.088125	0.0712629	0.516639	0.0603753	103.154	20.176
Eubacteriaceae	186806	family	0.0536069	0.037615	0.432343	2.32294	0	1.39957	1.08836	0.690318	0.00801136	0.0814433	0.0885667	0	3.82053	20.2576
Peptostreptococcaceae	186804	family	0.0214428	0.037615	0.263165	0.0069549	0.156864	0.00516445	0.0143205	0.0986168	0.0480682	0.0407216	0.118089	0.0905629	80.6427	108.258
Xanthomonadaceae	32033	family	5.74666	8.71414	28.2714	0	1.70705	0	0	0	2.40341	9.4067	26.1272	3.35083	5.35203	4.03521
Burkholderiaceae	119060	family	0.300199	0.990529	4.09786	184.799	0.738182	198.733	310.268	90.0371	1.15364	0.559923	3.79361	0.135844	0.411695	0.203798
Phaffomycetaceae	115784	family	0	0	1.46621	0	0.00922728	0	0	0	0	0	0	0.347158	0.477566	0.122279
Herbaspirillum	963	genus	0.0107214	0.125383	2.53766	0	0.0922728	0	0	0	1.24977	0.0712629	0.309983	0.105657	0.14821	0.108693
Paenibacillus	44249	genus	0.0857711	2.65813	0.281963	0.271241	0.0461364	0.175591	0.494057	1.00589	0.0240341	0.132345	2.28797	0.0150938	0.0988067	0.230972
Hymenobacter	89966	genus	0.0214428	0.162998	43.3658	0	0.0184546	0	0	0	1.91472	0.0407216	0.870906	0.0150938	0.0164678	0.0543463
Pseudoxanthomonas	83618	genus	0.0643283	0.100307	6.87989	0	0.525955	0	0	0	0.00801136	0.0101804	0.177133	0.166032	0.0658711	0.489116
Sanguibacteroides	1635148	genus	0.471741	0.564225	0.563925	355.138	0.7105	254.845	266.032	282.32	1.65835	2.3924	1.04804	0.150938	0.247017	1.67115
Shigella	620	genus	0.128657	0.0125383	0.206773	122.768	0.0922728	91.4779	99.3627	153.487	0.29642	0.122165	0.0295222	0.0754691	0.0988067	0.380424
Yersinia	629	genus	0.578955	0	6.09039	0.0069549	0.230682	0.00516445	0	0.0591701	0.496704	0.0101804	0.0147611	1.99238	1.95967	2.06516
Mycobacterium	1763	genus	6.22913	7.74869	57.8775	1925.42	3.38641	2012.68	2441.71	1035.32	5.9204	6.76997	9.19617	8.67895	15.7761	15.8827
Enhydrobacter	212791	genus	0.0750497	2.15659	3.36475	0	0.258364	0	0.00716024	0	0.0400568	0.0509021	1.01852	0.0301876	0.279952	1.10051
Mitosporidium	1633384	genus	0	0	0.37595	16.2536	0.00922728	11.7646	7.07432	3.60938	0.0961363	0	0	0.105657	0.115274	0
Asinibacterium	1612198	genus	0.0321642	0.22569	0	0	0.0553637	0	0	0	0.00801136	0.101804	1.10708	0	0	0
Slackia	84108	genus	0	0	0	0	0	0	0	0	0.00801136	0	0	0	1.25155	0.82878
Massilia	149698	genus	0.278756	1.2413	1.25943	10.5089	0.0553637	7.62789	11.1843	12.1496	1.31386	0.397036	0.501878	0.181126	0.0988067	0.163039
Moritella	58050	genus	0	0.727224	0	0	0	0	0	0	0	0	1.83038	0	0	0
Aspergillus	5052	genus	0.0428855	3.54835	1.57899	0.0069549	0.00922728	0	0	0	0.00801136	0.0101804	6.62774	1.7207	1.84439	0.706501
Methylibium	316612	genus	0	0.0877684	0.0563925	0	0.0369091	0	0	0	2.93216	0.0203608	0.324744	0	0.0329356	0.0271731
Nevskia	64001	genus	0.0107214	1.11591	0	0	0.0276818	0	0	0	0	0.0203608	2.56843	0	0	0
Chlamydia	810	genus	20.3921	12.1371	165.023	1.76654	141.371	0.676543	1.71846	8.48105	29.8664	18.6098	29.1532	23.0634	38.0406	27.2411
Bacteroides	816	genus	13.4661	43.0692	1168.87	49.8249	32.6738	31.0074	36.2881	65.7577	46.7783	24.0563	89.1128	147.074	230.928	150.376
Rheinheimera	67575	genus	0.332363	0.438842	0.263165	0	0.00922728	0	0	0	0.0160227	0.295232	1.18089	0	0.0823389	0.543463
Brucella	234	genus	0.0536069	1.27891	0.112785	0	0.0553637	0	0	0	0.0160227	0.0610825	6.18491	0.0150938	0.115274	0
Flavobacterium	237	genus	0	0.07523	0.07519	0	0.0184546	0	0	0	0	0.0101804	0.0738056	0	3.73819	0.0135866
Penicillium	5073	genus	0.0107214	0.112845	1.74817	0	0.0461364	0	0	0	0.0240341	0.0712629	0.0590444	0.135844	1.58091	0.230972
Microvirga	186650	genus	0.578955	1.06576	0.733103	0.208647	0.350637	0.284045	0.0214807	0.591701	1.25778	0.885696	1.52039	0.0754691	0.0658711	0.163039
Methyloversatilis	378210	genus	0.0643283	0.0250767	0.244368	0	0.0276818	0	0	0	0	0.0101804	2.657	0	0	0.0271731
Thermoanaerobacterium	28895	genus	0.0107214	0	3.94748	0	0.0276818	0	0	0	0	0	0.0147611	0.0150938	0.0164678	0.0271731
Dickeya	204037	genus	1.21152	0.363612	0.45114	3.95734	0.0645909	3.56863	2.98582	3.94467	0.088125	0.315593	0.959472	0.105657	0.14821	0.095106
Porphyromonas	836	genus	0.0107214	0.100307	1.14665	210.692	0.0645909	193.341	149.986	107.354	0.328466	0.0101804	0.516639	0.105657	70.2186	35.0126
Lonsdalea	1082702	genus	1.95129	0	0	0	0	0	0	0	0	0.0101804	0.0295222	0	0	0
Plasmodium	5820	genus	0.0321642	5.54195	0.187975	0.0069549	0.0184546	0.00516445	0.00716024	0.0197234	0.00801136	0.0509021	13.7869	0.19622	0.0494033	0.0407597
Campylobacter	194	genus	18.623	29.9917	27.5571	35.8177	66.0396	22.4912	38.7441	69.6235	25.9568	25.7055	30.9393	17.8711	85.3196	729.517
Candidatus Phytoplasma	33926	genus	0.0107214	0.0626917	0.07519	0.438159	0.0738182	0.335689	1.02391	1.854	0.0480682	0.0814433	0.0295222	0.0301876	0	0.0543463
Candidatus Hamiltonella	568987	genus	0.0107214	0	0.0187975	2.38553	0.0645909	2.20006	1.54661	3.35297	0	0	0.13285	0.0150938	0	0
Geobacillus	129337	genus	0.0107214	0.0626917	1.16545	0	0.00922728	0	0	0	0.144205	0.0203608	0.0147611	0	0	0.095106
Streptococcus	1301	genus	55.6869	72.8854	128.237	9496.54	45.4812	8676.36	8356.6	6351.38	52.3783	85.1693	100.42	71.424	338.545	431.278
Psychrobacter	497	genus	0.150099	1.20368	0.319558	0	0.0184546	0	0.00716024	0	0	0.0407216	0.974233	0.120751	0.14821	0.0407597
Selenomonas	970	genus	0	0.0501533	0.07519	0	0.00922728	0	0	0	0.0400568	0.0101804	0.0885667	0	69.8234	0.43477
Brevundimonas	41275	genus	0.160821	0.52661	0.845888	35.317	0.193773	29.6026	27.7961	30.2359	8.82051	0.274871	1.09232	0.0452815	0.609308	0.176625
Salmonella	590	genus	52.7599	4952.89	130.473	52.0853	31.7972	52.006	63.2965	33.7269	12.0571	78.2772	11204.6	17.1013	37.1678	24.6324
Peptoniphilus	162289	genus	0.0214428	0.0626917	0.394748	0	0.0553637	0	0	0	0	0.0712629	0.2657	0	0.115274	28.9122
Tetrasphaera	99479	genus	0.0214428	0	0.0187975	65.5847	0.0276818	111.846	77.0442	11.0254	0.088125	0.122165	0.0295222	0	0	0
Providencia	586	genus	5.36069	0	0	0	0	0	0	0	0	0.0101804	0.0295222	0	0	0.0135866
Lachnoclostridium	1506553	genus	0	0.037615	0.07519	0	0.0369091	0	0	0.749488	0	0.0101804	0.118089	0.0452815	4.97327	0.978233
Chelatococcus	28209	genus	0.0536069	0.0626917	2.53766	0	0.212227	0	0	0	0.216307	0.0101804	0.0442833	0.0301876	0.0494033	0.0407597
Moraxella	475	genus	0.428855	9.69213	3.0264	0	0.129182	0	0	0	0.0560795	0.274871	5.96349	0.0603753	3.80406	0.82878
Anaerococcus	165779	genus	0.23587	0.15046	0.695508	0	0.0276818	0	0	0	0.0160227	0.162887	0.605206	0.0452815	0.559905	117.442
Cyanothece	43988	genus	0.225149	0.250767	0.0187975	5.18836	0.387546	5.00952	6.36545	1.12423	0.224318	0.325773	0.634728	0.120751	0.329356	0.217385
Proteus	583	genus	49.3827	3.25997	5.45128	6.92013	0.931955	6.56401	5.70671	7.88934	1.68239	2.06662	5.24019	1.05657	2.63484	1.97005
Terrabacter	53355	genus	10.8072	13.2279	32.3693	0	1.74396	0	0	0	3.86148	8.74497	10.5542	15.9693	24.1253	23.1515
Rhizobium	379	genus	0.107214	0.125383	0.281963	0	0.00922728	0	0	0	0.136193	0.132345	1.04804	0.0452815	0.658711	0.0135866
Bradyrhizobium	374	genus	0.107214	3.4982	2.63165	0.0139098	0.839682	0	0.00716024	0.0197234	0.889261	0.610825	10.8494	0.0150938	0.0164678	0.0271731
Elizabethkingia	308865	genus	0.160821	0.0877684	1.09026	0	0.0276818	0	0	0	0.104148	0.0916237	0.280461	0.135844	1.44916	0.312491
Gordonia	2053	genus	21.4749	49.7396	193.069	0	4.06923	0	0	0	7.60278	38.2682	108.789	38.3534	38.8146	28.0291
Atopobium	1380	genus	0	0.0250767	0.07519	0.222557	0.0369091	0.211742	0.00716024	0	0.00801136	0.0203608	0.0147611	0	9.79833	0.720088
Nocardia	1817	genus	0.0536069	0.313458	0.37595	44.0802	1.10727	35.4488	58.1197	52.8586	1.08153	0.305412	0.339506	0.347158	0.312888	0.611395
Amycolatopsis	1813	genus	0.418134	2.72082	0.281963	0	0.544409	0	0.0143205	0.0591701	0.82517	0.0814433	0.723295	0.0301876	0	0
Oribacterium	265975	genus	0.0107214	0.0501533	0.0563925	0	0	0	0	0	0	0	0.0295222	0	10.5558	0.47553
Eikenella	538	genus	0	0.125383	0	0	0	0	0	0	0	0	0.0590444	0	3.77112	3.49175
Capnocytophaga	1016	genus	0	0.125383	0.394748	0	0.0184546	0	0	0	0.088125	0	0.39855	0.0301876	28.9339	0.516289
Faecalibacterium	216851	genus	0.0214428	0.0250767	0.187975	0	0	0	0	5.56199	0	0.0712629	0.177133	0.0150938	0	0.0135866
Cryptococcus	107441	genus	0.0107214	0	2.50007	0	0.00922728	0	0	0	0	0.0203608	0	0.135844	3.32649	8.77692
Nocardioides	1839	genus	0.0214428	0.0501533	0.15038	0	0.0369091	0	0	0	12.9063	0.0610825	0.13285	0.0150938	0.131742	0.176625
Staphylococcus	1279	genus	38.7471	18.8827	61.3927	2040.42	22.1639	1773.62	1907.77	1185.79	12.2093	12.6848	22.9535	10.5053	10.4241	80.1064
Cladosporium	5498	genus	0.0428855	0.100307	1.42861	0	0.0461364	0	0	0	0.00801136	0.183247	0.177133	0.105657	1.33389	3.50533
Clostridium	1485	genus	0.0214428	0.22569	0.789495	17.6029	0.166091	16.9601	29.937	11.0254	0.29642	0.366495	0.250939	0.0603753	0.526969	0.407597
Peptoclostridium	1481960	genus	0.0214428	0	0.187975	0.0069549	0.138409	0.00516445	0.0143205	0.0986168	0.0320454	0.0305412	0.0590444	0.0754691	28.7198	7.43185
Stenotrophomonas	40323	genus	0.192985	0.137922	1.42861	0	0.1015	0	0	0	0.0160227	0.0610825	0.442833	0.0452815	0.329356	0.095106
Bordetella	517	genus	4.4601	11.3597	4.26703	653.809	7.86164	611.992	563.504	278.237	3.89352	10.496	13.964	3.38102	3.77112	6.61666
Mycoplasma	2093	genus	0	0	0	0	0	0	0	0	0	0	0	0	19.6296	123.651
Treponema	157	genus	0.0107214	0.0125383	0.07519	0	0.00922728	0	0	0	0	0.0101804	0.0442833	0.0301876	50.589	0.0543463
Tetratrichomonas	5729	genus	0	0	0	0	0	0	0	0	0	0	0	0	0.131742	2.17385
Trichomonas	5721	genus	0	0	0	0	0	0	0	0	0	0	0	0	1.77852	0.624982
Dialister	39948	genus	0	0	0.0187975	0	0	0	0	0	0	0.0101804	0	0	8.10215	1.58963
Klebsiella	570	genus	7.97671	12.3503	23.76	560.189	23.8802	655.544	616.755	234.136	7.73898	10.7403	19.7208	11.6977	24.8499	15.2577
Candidatus Pelagibacter	198251	genus	0	0.0125383	0.0187975	1.59267	0	0.852134	0.651582	1.10451	0	0	0	0	0	0
Neosartorya	36629	genus	0	0	1.09026	0	0	0	0	0	0	0	0	0.0301876	0.131742	0.0271731
Malassezia	55193	genus	1.15791	0.501533	24.2864	8.86054	0.0738182	6.44523	6.98124	7.69211	0	0.468299	0.841383	1.04147	0.576372	0.43477
Ceratiomyxa	435414	genus	0	0	39.6815	0	0.525955	0	0.00716024	0.0197234	0.456648	0.0101804	0	2.15842	0.872792	0.883127
Orthopoxvirus	10242	genus	0.814825	1.40429	0.657913	0	0.3045	0	0	0	0.464659	1.34381	0.693772	7.00353	5.63198	5.02703
Pasteurella	745	genus	0.0107214	0.0125383	0.037595	0	0.0184546	0	0	0	0	0	0.0590444	0	0.263484	2.30972
Catellicoccus	300418	genus	0	0	3.68431	0	0.0645909	0	0	0	0.0560795	0	0	1.13204	0.214081	0.298904
Besnoitia	94642	genus	0	0	15.7523	0	0	0	0	0	0	0	0	4.93568	2.30549	1.2092
Micrococcus	1269	genus	0.278756	0.626917	2.59406	0	0.544409	0.00516445	0.00716024	0	0.136193	0.447938	2.53891	0.135844	1.13628	0.611395
Vibrio	662	genus	8.29835	9.74229	688.797	74.5844	20.4107	52.1403	61.0339	69.8404	12.666	9.25399	23.3816	40.3458	101.672	43.6536
Stemonitis	137616	genus	0	0	36.2228	0	0.664364	0	0	0.0197234	0.464659	0	0	2.29426	1.30095	0.896713
Mammarenavirus	1653394	genus	0	0	34.3054	0	0	0	0	0	0	0	0	6.8375	10.3582	2.77166
Aeromonas	642	genus	4.84607	8.18753	22.2187	0	2.95273	0	0	0.0394467	5.76017	8.66353	17.9052	11.2449	25.7721	17.6897
Granulicatella	117563	genus	0.0107214	0.112845	0.263165	0	0.0184546	0	0	0	0.00801136	0.0101804	0.546161	0	2.9148	0.163039
Solobacterium	123375	genus	0	0	0.0187975	0	0	0	0	0	0.00801136	0	0	0	13.9647	30.3796
Xanthomonas	338	genus	5.43574	8.37561	18.6283	0	0.9135	0	0	0	2.32329	9.32526	25.3744	3.12442	4.74272	3.41023
Sordaria	5146	genus	0	0	2.89482	0	0.00922728	0	0	0	0.0640909	0	0	0.286783	1.03747	0.461943
Tepidimonas	114248	genus	0.268035	0.0125383	1.69178	0	0.0461364	0	0	0	0.00801136	0.0101804	0.177133	0.0301876	0.0329356	0.570636
Paracoccus	265	genus	0.268035	1.88075	0.958673	0	0.0461364	0	0	0	0.088125	0.173067	0.560922	0.301876	0.955131	0.122279
Lachnoanaerobaculum	1164882	genus	0.0107214	0.0250767	0.0939875	0	0	0	0	0	0	0	0.0442833	0	48.5141	16.8202
Spirosoma	107	genus	0	0	0.037595	0	0	0	0	0	9.20505	0	0.0442833	0	0.0164678	0
Stemonitopsis	765870	genus	0	0	37.9334	0	0.5075	0	0	0.0394467	0.536761	0	0	2.06785	1.05394	0.82878
Lactobacillus	1578	genus	8.1697	46.3918	572.008	93.0009	16.7291	77.947	101.382	85.3627	24.0261	12.0841	14.4364	121.611	282.077	724.612
Burkholderia	32008	genus	0.182264	0.213152	2.46247	184.757	0.230682	198.692	310.01	89.6821	0.753068	0.223969	0.487117	0.120751	0.164678	0.095106
Perichaena	1092570	genus	0.0428855	0.0626917	36.4108	0	0.599773	0	0	0	0.392557	0.0712629	0.103328	2.1886	1.21862	0.706501
Kingella	32257	genus	0	0.125383	0	0	0.0184546	0	0	0	0	0.0509021	0.354267	0	1.021	0.298904
Streptobacillus	34104	genus	0	0	0	0	0	0	0	0	0	0	0	0	4.33103	0
Leptotrichia	32067	genus	0.0214428	0.137922	0.263165	0	0.00922728	0	0.00716024	0	0.0160227	0.0101804	0.206656	0.0603753	11.3463	0.0135866
Georgenia	154116	genus	0.139378	0.137922	0.244368	4.95884	0.332182	2.5564	7.7975	5.6606	0.128182	0.264691	0.324744	0.150938	0.0988067	0.217385
Shuttleworthia	177971	genus	0	0	0	0	0	0	0	0	0	0	0.0147611	0	0.131742	1.03258
Microbacterium	33882	genus	19.7488	46.3668	303.298	51.4663	24.3508	38.1601	47.5154	48.342	29.6981	30.6023	89.7771	70.941	87.3616	60.27
Toxoplasma	5810	genus	0.0321642	0.125383	1.40981	0.0069549	0.1015	0	0	0.0197234	0.136193	0.0509021	0.280461	0.120751	0.230549	0.095106
Cardiobacterium	2717	genus	0	0.100307	0	0	0.00922728	0	0	0	0.0160227	0.0101804	0.177133	0.0301876	5.15442	0.0271731
Corynebacterium	1716	genus	6.35778	3.79912	13.3086	0	0.821228	0	0.00716024	0	0.47267	1.82229	4.67927	1.81126	2.32196	54.9848
Sediminibacterium	504481	genus	0.278756	3.22235	0.112785	0.0486843	0.332182	0	0.0143205	0.11834	0.224318	0.692268	14.5102	0	0.0494033	0
Prevotella	838	genus	0.0857711	0.288382	1.31583	0	0.0369091	0	0	0.670594	0.0640909	0.0610825	0.66425	0.0754691	712.973	428.452
Bulleidia	118747	genus	0	0.0125383	0	0	0	0	0	0	0	0	0	0	8.99141	1.10051
Fusobacterium	848	genus	0.0428855	0.188075	0.620318	0	0.0553637	0	0	0	0.0400568	0.0101804	0.472356	0.0452815	957.371	137.836
Eubacterium	1730	genus	0.0536069	0.037615	0.432343	2.32294	0	1.39957	1.08836	0.690318	0.00801136	0.0814433	0.0885667	0	2.83246	0.529876
Alloprevotella	1283313	genus	0.0107214	0.188075	0.357153	0	0.00922728	0	0	0	0.0160227	0.0305412	0.339506	0.0150938	121.071	0.135866
Pectobacterium	122277	genus	1.08286	0.97799	0.883483	205.587	0.498273	184.717	150.666	167.155	0.737045	3.60387	1.71229	0.0452815	0.214081	0.883127
Variovorax	34072	genus	0.117935	0.363612	0.695508	0	0.203	0	0	0	2.70784	0.0814433	4.08883	0.0150938	0.955131	0.0407597
Neisseria	482	genus	5.03905	10.8457	3.47754	25.1489	2.89736	24.841	33.467	18.9541	3.2446	11.7787	13.7426	5.93187	34.3847	15.8012
Sporidiobolus	5001	genus	0	0	0.0187975	0	1.421	0	0	0	0	0.0203608	0	0.0150938	0	0.0135866
Megasphaera	906	genus	0	0.0501533	0	0	0	0	0	0.0591701	0	0.0203608	0.0295222	0	24.2241	0.095106
Alcanivorax	59753	genus	0.729054	1.95598	3.0264	1087.26	5.96082	854.324	709	458.568	2.88409	1.32345	2.33226	1.78107	2.28902	3.76348
Stomatobaculum	1213720	genus	0	0.037615	0.0187975	0	0	0	0	0	0	0	0	0	23.1866	0
Phenylobacterium	20	genus	0.0107214	0.351073	0.037595	0	0.0738182	0	0	0	0.0560795	0.101804	1.44659	0	0	0.0271731
Rhodomicrobium	1068	genus	9.41338	27.8226	0.187975	1.93346	0.396773	1.67845	2.64213	0.769211	0.29642	22.1424	34.0096	0.166032	0.131742	0.339664
Sphingomonas	13687	genus	0.353806	0.639455	5.71444	0	0.184546	0	0	0	14.5166	0.458118	3.17364	0.694316	1.08687	1.80701
Sphingobacterium	28453	genus	0.0321642	0.037615	2.72564	0	0.239909	0	0	0	0	0.0203608	0.0885667	0.0452815	0	0.190212
Mogibacterium	86331	genus	0	0.0250767	0	0	0.00922728	0	0	0	0	0.0101804	0	0	3.9358	0.176625
Bacillus	1386	genus	4.08485	9.31598	40.1891	18.041	7.84319	13.7581	17.9364	30.9262	2.08295	7.12629	40.6226	2.82254	4.4957	4.94551
Chryseobacterium	59732	genus	0.0536069	0.188075	1.10905	0	0.00922728	0	0	0	0.0160227	0.183247	0.221417	0.0754691	0.773986	0.529876
Bifidobacterium	1678	genus	0.0107214	0.037615	1.09026	0	0.0276818	0	0	0.433914	0.00801136	0	0.0738056	0	10.5723	0.0135866
Devosia	46913	genus	0.0107214	0.0125383	0.112785	0	0	0	0	0	1.2658	0.0814433	0.0295222	0.0150938	0.214081	0
Pseudoalteromonas	53246	genus	0.278756	0.940375	1.20304	22.8816	3.33105	23.4931	25.0322	9.52638	1.7625	0.712629	1.19565	1.11694	1.36683	1.91571
Anaeroglobus	156454	genus	0	0	0	0	0	0	0	0	0	0	0	0	1.07041	0.0543463
Tannerella	195950	genus	0	0	0.037595	0	0	0	0	0.0591701	0	0	0.0295222	0	4.18282	0.0135866
Physarum	5790	genus	0	0	72.0884	0	1.15341	0	0.0143205	0	0.929318	0	0	4.36211	2.05847	1.83419
Roseomonas	125216	genus	0	0.0250767	0.169178	0	0.0738182	0	0	0	1.27381	0	0	0.0150938	0.378759	0
Actinomyces	1654	genus	0.214428	0.551687	1.65418	0	0.230682	0	0	0.0394467	0.136193	0.0814433	1.23993	0.0905629	72.7217	4.66019
Funneliformis	1117308	genus	0	0	5.18811	0	0	0	0	0	0	0	0	0.920723	0.559905	0.149452
Glomus	4875	genus	0	0	5.11292	0	0	0	0	0	0	0	0	0.935817	0.510501	0.122279
Kitasatospora	2063	genus	1.8548	18.1806	543.098	0	11.9955	0	0	0	5.59994	3.97036	40.5635	28.1349	22.3632	14.592
Acinetobacter	469	genus	41.2452	58.8173	1285.97	45.6033	36.3186	31.8853	39.8324	56.468	55.695	43.4398	59.4135	253.123	429.743	284.992
Enterococcus	1350	genus	0.0750497	1.29145	20.1321	1.81523	0.535182	1.64746	4.00974	5.56199	0.921307	0.101804	6.19967	5.69037	4.29809	4.9591
Lactococcus	1357	genus	0.0107214	0.0250767	0.488735	0	0.0461364	0	0.0143205	0	0.0400568	0.0305412	0.13285	0.0452815	0.181146	1.76625
Comamonas	283	genus	0.0107214	0.0626917	1.93614	0	0.313727	0	0	0	2.01886	0.0305412	0.177133	0.0905629	1.4821	0.258145
Pseudomonas	286	genus	34.7266	56.2846	58.7798	294.318	20.6506	264.642	269.039	249.56	19.7881	52.4291	67.6059	54.7302	60.7661	66.9138
Listeria	1637	genus	5.21059	17.5913	13.6658	74.3896	50.5286	71.2384	100.258	51.616	21.3983	12.9902	17.9348	16.7843	20.8976	43.0015
Escherichia	561	genus	112.939	65.9517	22.0683	0.618986	33.5227	0.624898	0.966633	1.854	30.9639	114.407	78.7358	41.4325	41.8611	114.698
Sporobolomyces	5429	genus	0.0107214	0.0250767	0.07519	0	2.56518	0	0	0	0.0160227	0.0407216	0	0	0.0329356	0
Lysinibacillus	400634	genus	0.0107214	0.0250767	1.01507	0	0.1015	0	0	0	0.0480682	0.0305412	0.0295222	0.0603753	0.0329356	0.230972
Belnapia	365532	genus	0	0	2.12412	0	0.378318	0	0	0	0.240341	0	0.0147611	0.0452815	0.263484	0.0679328
Methylobacterium	407	genus	0.332363	0.990529	20.1885	0	0.599773	0	0.00716024	0.0197234	11.0557	0.702448	7.1001	0.0452815	0.0988067	0.0543463
Planococcus	1372	genus	25.3239	94.7271	608.475	0	201.57	0	0	0.0394467	50.8481	126.023	947.944	237.999	305.23	221.094
Aerococcus	1375	genus	0.0428855	0	0.319558	0	0.0553637	0	0	0	0.0160227	0	0.250939	0.0452815	1.07041	0.0271731
Gemella	1378	genus	0.0536069	0.52661	0.921078	0	0.166091	0	0	0	2.00284	0.0509021	0.915189	0.0603753	23.1866	48.898
Catonella	43996	genus	0	0.0125383	0.281963	0	0	0	0	0	0.00801136	0	0.0147611	0	11.1652	0.0271731
Parvimonas	543311	genus	0.0107214	0.037615	0	0	0.0184546	0	0	0	0	0	0.103328	0	54.9036	17.2278
Enterobacter	547	genus	3.65599	6.73309	2.01133	104.184	2.09459	98.264	144.673	83.6665	1.28983	6.92268	7.79387	0.83016	0.938664	1.48094
Finegoldia	150022	genus	0.0643283	0.213152	1.82336	0	0	0	0	0	0	0.0712629	0.250939	0.0150938	0.131742	18.6544
Mannheimia	75984	genus	0.0643283	0.0501533	0.112785	0	0.0184546	0	0	0	0	0.0101804	0.13285	0.0150938	0.461098	1.56245
Enterocytozoon	27971	genus	0	0	1.05266	0	0	0	0	0	0	0	0	0.0905629	0.88926	0.0815194
Eggerthia	1279384	genus	0	0	0.0187975	0	0	0	0	0	0	0	0.0147611	0	2.042	0
Limnobacter	131079	genus	0.0214428	0.250767	0.22557	0	0.0184546	0	0	0	0	0.152706	2.19941	0	0.0164678	0
Ruegeria	97050	genus	4.39577	4.30065	1.44741	0	0.581318	0	0	0	2.67579	2.32113	1.66801	6.03753	9.71599	16.2495
Lycogala	211106	genus	0.643283	1.06576	12.8011	0.0069549	6.86509	0.0154933	0.0214807	0.0591701	1.2017	1.09948	1.69753	0.483002	1.35036	1.14127
Physarella	211108	genus	0.0321642	0.137922	35.3393	0	0.581318	0	0.00716024	0.0197234	0.424602	0.0712629	0.162372	1.93201	1.07041	0.638569
Wickerhamomyces	599737	genus	0	0	1.39102	0	0.00922728	0	0	0	0	0	0	0.347158	0.477566	0.095106
Piscirickettsia	1237	genus	0.246592	0.476457	0.714305	230.764	0.9135	197.308	165.738	228.87	1.80256	2.56546	0.885667	0.286783	0.461098	2.67655
Diderma	289935	genus	0	0	38.0837	0	0.673591	0	0	0	0.320454	0	0	1.9471	0.872792	0.774434
Diachea	289933	genus	0	0	38.986	0	0.7105	0	0	0	0.464659	0	0	1.9622	1.07041	0.774434
Craterium	289931	genus	2.10139	6.5074	0.0563925	0	0	0	0	0	0	3.83801	10.9527	0.0150938	0	0
Alphavirus	11019	genus	0	0	1.78576	0	2.26991	0	0	0	0.400568	0	0	0.950911	0.922196	0.570636
Rhodococcus	1827	genus	0.31092	0.238228	214.122	0	8.84896	0	0	0	6.12068	0.0509021	1.44659	14.2184	17.4558	15.9506
Shewanella	22	genus	0.0428855	0	0.864685	0	0.0184546	0	0	0	0.0160227	0.0305412	1.99275	0.211314	0.0164678	0.0135866
Oligotropha	40136	genus	0	0.30092	0.0187975	0	0	0	0	0	0.00801136	0.0407216	1.31374	0	0	0
Fretibacterium	1434006	genus	0	0.0125383	0	0	0	0	0	0	0	0	0	0	2.73365	0.095106
Anoxybacillus	150247	genus	0	0.0626917	1.82336	0	0.0645909	0	0	0	0	0.0101804	0.0295222	0.0150938	0.0329356	0.529876
Polaromonas	52972	genus	0.0214428	0.626917	0.0563925	0	0.0276818	0	0	0	0.0961363	0.0203608	12.1041	0	0.0823389	0
Pseudoramibacter	113286	genus	0	0	0	0	0	0	0	0	0	0	0	0	0.971599	18.7495
Tepidiphilus	203470	genus	0.139378	0.275843	16.9554	0	1.32873	0	0	0	0.00801136	0.0916237	0.177133	0.588659	0.230549	1.46735
Sphingobium	165695	genus	0.0750497	0.313458	0.357153	0	0.0276818	0	0	0	2.25119	0.0407216	0.915189	0.0301876	0.0988067	0.0135866
Pseudonocardia	1847	genus	0	0.07523	2.95121	0	0.00922728	0	0	0	7.58676	0.0101804	0.103328	0	0.0164678	0
Serratia	613	genus	0.707611	1.89329	0.169178	0	0.156864	0.00516445	0	0	0.0480682	0.0916237	0.177133	0.0301876	0.0329356	0.135866
Entamoeba	5758	genus	0	0	0	0	0	0	0	0	0	0	0	0.0452815	5.9778	0
Aggregatibacter	416916	genus	0.0107214	0.213152	0.0939875	0	0.0184546	0	0	0	0	0	0.280461	0.0301876	1.82792	3.45099
Desulfococcus	896	genus	0	0.0250767	0	2.1282	0.00922728	1.64229	7.6901	4.69416	0.0160227	0.0305412	0.0147611	0	0	0
Veillonella	29465	genus	0.0536069	0.213152	0.432343	0	0.0645909	0	0.00716024	0	0.0320454	0.0305412	0.383789	0.0603753	208.746	19.9587
Alistipes	239759	genus	0	0.0501533	0.0187975	0	0.00922728	0	0	3.82633	0.00801136	0	0	0	0.0164678	0
Peptostreptococcus	1257	genus	0	0	0.0187975	0	0	0	0	0	0	0.0101804	0.0295222	0	50.8525	99.4537
Paraprevotella	577309	genus	0	0.0250767	0.037595	0	0	0	0	0	0	0	0.0295222	0	3.67232	0.0543463
Loktanella	245186	genus	0.879154	1.01561	0.845888	0	0.110727	0	0	0	0.368523	1.0384	0.974233	1.19241	1.67971	1.8206
Armillaria	47424	genus	2.34798	1.71775	4.98134	0	1.68859	0	0	0	2.7479	3.79729	1.99275	10.4751	18.6086	12.8257
Ensifer	106591	genus	0	0.0626917	0.15038	8.99964	0.0738182	9.41995	6.72347	10.5126	0.256364	0.203608	0.309983	0.0150938	0.0164678	0.217385
Streptomyces	1883	genus	0.171542	0.401227	0.469938	57.7813	0.369091	54.8981	34.4837	22.2282	1.00943	0.122165	0.236178	0.0301876	0.0988067	0.258145
Centipeda	82202	genus	0	0	0	0	0	0	0	0	0	0	0	0	3.32649	0
Haemophilus	724	genus	0.289477	1.04068	1.10905	0	0.3045	0	0	0.0197234	0.0560795	0.122165	1.74181	0.150938	13.9153	40.2162
Arcyria	137620	genus	0	0	34.437	0	0.599773	0	0.00716024	0	0.400568	0	0	2.2037	1.23508	0.86954
Rothia	32207	genus	0.300199	1.59237	3.90988	0.0069549	1.15341	0	0	0.138064	0.144205	0.162887	3.4541	0.649034	63.5986	9.11658
Gemmata	113	genus	1.07214	0.940375	0.394748	7.094	1.00577	7.05464	10.4182	5.4042	1.07352	1.0893	1.38754	2.98858	1.63031	5.4618
Propionibacterium	1743	genus	209.131	15.5601	37.689	0.0486843	1.827	0.0103289	0.164686	0.0788934	0.616875	5.17165	54.7785	4.52815	5.59905	2.13309
Deinococcus	1298	genus	0	0.07523	0.319558	0	0	0	0	0	0.0320454	0.0407216	0.560922	0	0.0329356	1.08693
Arcobacter	28196	genus	0.0214428	0	0.037595	0	0.0369091	0	0	0	0.0320454	0.0305412	0	0.0603753	0	1.45376
Fungi	4751	kingdom	6.86169	8.67653	136.883	25.1211	9.10732	18.2098	14.0627	11.3015	4.87892	6.88196	12.9898	26.9878	59.8274	37.1864
dsDNA viruses_ no RNA stage	35237	no rank	1.03997	1.68014	1.18424	0.0139098	0.378318	0.0619734	0.0572819	0.433914	0.504716	1.43544	0.959472	7.26013	5.89547	5.17648
Listeria monocytogenes SHL006	1302626	no rank	2.3051	4.78964	0	0	0	0	0	0	0	4.07216	4.73832	0	0	0
Listeria monocytogenes SHL009	1302629	no rank	0.428855	2.69574	0	0	0	0	0	0	0	1.4049	2.45034	0	0	0
unclassified Tetratrichomonas	882520	no rank	0	0	0	0	0	0	0	0	0	0	0	0	0	1.03258
Proteus hauseri ZMd44	1312367	no rank	1.37234	3.25997	0	0	0	0	0	0	0	2.06662	5.21067	0	0	0
environmental samples	459566	no rank	0	0.0125383	1.12785	0	0.0276818	0	0	0	0	0	0.0147611	0.0603753	0.0164678	1.42659
Pseudomonas syringae pv. pisi str. PP1	1357292	no rank	8.49134	26.481	0	0	0	0	0	0	0	21.4705	32.8287	0	0	0
Pseudomonas syringae pv. syringae 1212	1357293	no rank	9.35977	4.70188	0	0	0	0	0	0	0	4.86624	6.17014	0	0	0
Amoebozoa	554915	no rank	2.9055	7.91169	382.51	0.0069549	12.8905	0.0154933	0.0572819	0.157787	5.60795	5.10039	13.0783	21.7049	18.2792	9.37473
Sinorhizobium/Ensifer group	227292	no rank	0	0.125383	0.394748	8.99964	0.0738182	9.41995	6.72347	10.5126	0.400568	0.213789	0.369028	0.0301876	0.230549	0.217385
Listeria monocytogenes SHL004	1302624	no rank	0.578955	2.24436	0	0	0	0	0	0	0	1.4558	2.53891	0	0	0
Klebsiella pneumoniae subsp. pneumoniae ST258-K26BO	1185419	no rank	2.85189	7.89915	0	0	0	0	0	0	0	6.06752	9.7571	0	0	0
WEEV complex	177874	no rank	0	0	0.22557	0	1.12573	0	0	0	0.12017	0	0	0.241501	0.0658711	0.0543463
SFV complex	177875	no rank	0	0	1.56019	0	1.14418	0	0	0	0.280398	0	0	0.70941	0.856325	0.516289
Bacillus thuringiensis serovar pulsiensis BGSC 4CC1	527028	no rank	0.23587	0.589302	0	0	0	0	0	0	0	0.610825	1.19565	0	0	0
Neisseria gonorrhoeae DGI18	528347	no rank	0.654005	1.32906	0	0	0	0	0	0	0	1.48634	1.16613	0	0	0
Pseudomonas syringae CC1544	1357278	no rank	0.257313	0.90276	0	0	0	0	0	0	0	2.4942	1.22517	0	0	0
Bacillus cereus m1550	526969	no rank	0.0643283	0.30092	0	0	0	0	0	0	0	0.193428	6.80487	0	0	0
ssRNA positive-strand viruses_ no DNA stage	35278	no rank	0.782661	0.112845	1.87975	0	2.3345	0	0	0	0.576818	0.142526	0.177133	1.26788	1.33389	0.9103
unclassified Retroviridae	35276	no rank	3.84898	7.0967	17.9516	97.1461	16.6552	94.685	109.96	49.407	40.9861	6.69871	7.1739	33.1008	42.9315	54.1696
Human endogenous retrovirus HML6	56865	no rank	0.0107214	0.0626917	0.0563925	0.994551	0.119955	1.34276	1.12416	0.473361	0.00801136	0.0101804	0.0885667	0	0.0658711	0.0407597
Opisthokonta	33154	no rank	6.86169	8.67653	136.883	25.1211	9.10732	18.2098	14.0627	11.3015	4.87892	6.88196	12.9898	26.9878	59.8274	37.1864
Propionibacterium granulosum TM11	1292373	no rank	81.8256	0.100307	0	0	0	0	0	0	0	0.0712629	0.590444	0	0	0
Vibrio cholerae CP1035_8_	991991	no rank	1.84408	2.89636	0	0	0	0	0	0	0	3.63441	10.7904	0	0	0
Enhydrobacter aerosaccus SK60	553217	no rank	0.0321642	1.47952	0	0	0	0	0	0	0	0.0407216	0.826622	0	0	0
Chlamydia psittaci 09DC79	1112270	no rank	5.10338	10.3316	0	0	0	0	0	0	0	8.56172	26.4519	0	0	0
sordariomyceta	715989	no rank	0.611119	0.413765	4.43621	0	0.0922728	0	0	0	0.12017	0.234149	0.369028	0.422627	1.36683	0.611395
Neisseria gonorrhoeae SK6987	1352529	no rank	0.578955	0.97799	0	0	0	0	0	0	0	1.28273	1.41707	0	0	0
Neisseria gonorrhoeae SK7842	1352527	no rank	0.536069	1.21622	0	0	0	0	0	0	0	1.53724	1.52039	0	0	0
unclassified Fungi	89443	no rank	0.0107214	0	1.44741	0	0.00922728	0	0	0	0.0160227	0.0407216	0.0295222	0.0301876	0.625776	0.312491
ant_ tsetse_ mealybug_ aphid_ etc. endosymbionts	84563	no rank	0.0107214	0.0250767	0.0187975	2.38553	0.0738182	2.20006	1.54661	3.35297	0	0.0101804	0.221417	0.0150938	0	0
Neisseria gonorrhoeae MU_NG4	1351799	no rank	0.686169	1.15353	0	0	0	0	0	0	0	1.47616	1.28422	0	0	0
Enterococcus faecalis MTmid8	1400806	no rank	0.0107214	1.14099	0	0	0	0	0	0	0	0	6.03729	0	0	0
Piscirickettsia salmonis EM-90	1435375	no rank	0.246592	0.476457	0	0	0	0	0	0	0	2.56546	0.885667	0	0	0
Proteus mirabilis BB2000	1266738	no rank	1.77975	0	0	0	0	0	0	0	0	0	0.0147611	0	0	0
Rhodomicrobium udaipurense JA643	858455	no rank	9.41338	27.8226	0	0	0	0	0	0	0	22.1424	33.9948	0	0	0
Alcanivorax hongdengensis A-11-3	1177179	no rank	0.718333	1.91837	0	0	0	0	0	0	0	1.31327	2.25845	0	0	0
saccharomyceta	716545	no rank	1.06142	4.99026	47.8584	0.0069549	0.479818	0	0.00716024	0	0.47267	0.956959	7.8972	9.19214	29.4115	11.6165
Microsporidia incertae sedis	469895	no rank	0	0	0.37595	16.2536	0.00922728	11.7646	7.07432	3.60938	0.0961363	0	0	0.105657	0.115274	0
Mycetozoa	142796	no rank	2.86261	7.88661	382.379	0.0069549	12.8813	0.0154933	0.0572819	0.157787	5.59193	5.10039	13.0045	21.6294	12.252	9.37473
Bacillales Family XI. Incertae Sedis	539738	no rank	0.0536069	0.52661	0.921078	0	0.166091	0	0	0	2.00284	0.0509021	0.915189	0.0603753	23.1866	48.898
Human endogenous retroviruses	206037	no rank	3.84898	7.0967	17.914	97.1461	16.6368	94.685	109.96	49.407	40.8099	6.69871	7.1739	32.98	42.8492	54.0881
Penicillium chrysogenum complex	254878	no rank	0.0107214	0.037615	1.63538	0	0.0461364	0	0	0	0.0160227	0.0101804	0.0147611	0.135844	1.58091	0.230972
Bacillus pumilus CCMA-560	1350468	no rank	3.06632	6.84593	0	0	0	0	0	0	0	5.88428	31.0721	0	0	0
Conoidasida	1280412	no rank	0.0428855	0.125383	17.3125	0.0069549	0.119955	0	0	0.0197234	0.136193	0.0509021	0.295222	5.14699	2.55251	1.3179
Lactobacillus iners AB-1	713605	no rank	0.0107214	7.03401	0	0	0	0	0	0	0	0.0203608	0.0295222	0	0	0
Neisseria gonorrhoeae ATL_2011_01_03	1351780	no rank	0.686169	1.09084	0	0	0	0	0	0	0	1.52706	1.19565	0	0	0
Bordetella bronchiseptica OSU054	1331254	no rank	4.44938	11.2845	0	0	0	0	0	0	0	10.4146	13.7426	0	0	0
aphid secondary symbionts	146507	no rank	0.0107214	0.0250767	0.0187975	2.38553	0.0738182	2.20006	1.54661	3.35297	0	0.0101804	0.221417	0.0150938	0	0
Vibrio cholerae HC-50A2	991968	no rank	0.182264	0.476457	0	0	0	0	0	0	0	0.183247	3.77884	0	0	0
Bacteroides fragilis str. 1007-1-F _5	1339339	no rank	2.11211	3.4982	0	0	0	0	0	0	0	3.02358	6.06682	0	0	0
Bacteroides fragilis str. 1007-1-F _4	1339338	no rank	1.81191	2.94651	0	0	0	0	0	0	0	2.32113	5.91921	0	0	0
Bacteroides fragilis str. 1007-1-F _3	1339337	no rank	6.8188	32.2235	0	0	0	0	0	0	0	14.7412	69.2739	0	0	0
mitosporic Filobasidiales	106822	no rank	0.0107214	0	2.50007	0	0.00922728	0	0	0	0	0.0203608	0	0.135844	3.32649	8.77692
Pseudoalteromonas agarivorans S816	1307437	no rank	0.268035	0.890222	0	0	0	0	0	0	0	0.712629	1.12184	0	0	0
Alveolata	33630	no rank	0.0750497	5.66733	17.7636	0.0139098	0.147636	0.00516445	0.00716024	0.0394467	0.17625	0.111985	14.0821	5.41868	3.58998	2.29613
cellular organisms	131567	no rank	916.764	5999.09	7231.59	18371.2	889.528	16875.3	17085	11694.8	639.964	988.772	13598.4	1363.98	5260.04	4599.19
unclassified Enterobacteriaceae	191675	no rank	0.0107214	0.0250767	0.0187975	2.38553	0.0738182	2.20006	1.54661	3.35297	0	0.0101804	0.221417	0.0150938	0	0
Campylobacter jejuni subsp. jejuni LMG 23263	889242	no rank	1.54388	3.77404	0	0	0	0	0	0	0	3.09484	4.85641	0	0	0
Xanthomonas citri pv. mangiferaeindicae	454594	no rank	5.30709	8.175	0	0	0	0	0	0	0	9.29471	24.4739	0	0	0
Klebsiella pneumoniae subsp. pneumoniae ST258	1460422	no rank	2.85189	7.89915	0	0	0	0	0	0	0	6.06752	9.7571	0	0	0
Nevskia ramosa DSM 11499	1122603	no rank	0.0107214	0.564225	0	0	0	0	0	0	0	0.0203608	1.40231	0	0	0
Moritella marina ATCC 15381	1202962	no rank	0	0.727224	0	0	0	0	0	0	0	0	1.83038	0	0	0
Gordonia amicalis CCMA-559	1386969	no rank	21.4213	49.6894	0	0	0	0	0	0	0	38.258	108.612	0	0	0
Pseudomonas syringae CC94	1357286	no rank	3.51661	9.46644	0	0	0	0	0	0	0	8.59227	11.9565	0	0	0
Xanthomonas citri pv. mangiferaeindicae LMG 941	1156940	no rank	5.30709	8.175	0	0	0	0	0	0	0	9.29471	24.4739	0	0	0
Multiple sclerosis associated retrovirus element	89382	no rank	0	0	0.394748	1.62745	0.267591	1.53384	2.04783	0.690318	0.576818	0	0.0147611	0.301876	0.411695	0.217385
Human endogenous retrovirus K113	166122	no rank	3.09848	5.24103	1.12785	9.50735	1.46714	9.59555	10.5614	5.30558	2.22716	4.91714	5.10734	1.90182	1.44916	2.59503
Human endogenous retrovirus K115	166123	no rank	0.300199	0.90276	0.394748	3.40095	0.424455	3.01087	3.35099	1.71593	0.849204	0.73299	0.915189	0.70941	0.29642	1.35866
Listeria monocytogenes SHL010	1302630	no rank	1.46883	6.11871	0	0	0	0	0	0	0	4.69317	6.49489	0	0	0
Aeromonas hydrophila AD9	1453502	no rank	3.65599	3.39789	0	0	0	0	0	0	0	6.9634	4.19216	0	0	0
Propionibacterium granulosum DSM 20700	1160719	no rank	3.22714	0	0	0	0	0	0	0	0	0.0101804	0.0295222	0	0	0
Microbacterium laevaniformans OR221	1160710	no rank	1.21152	3.52327	0	0	0	0	0	0	0	2.79961	5.03354	0	0	0
Stenotrophomonas maltophilia group	995085	no rank	0.117935	0.0501533	1.20304	0	0.0830455	0	0	0	0.0160227	0.0305412	0.177133	0.0452815	0.279952	0.0815194
Lactobacillus crispatus FB049-03	883094	no rank	0.0321642	12.5885	0	0	0	0	0	0	0	0.101804	0.0738056	0	0	0
Microbacterium barkeri 2011-R4	1197720	no rank	18.3657	42.53	0	0	0	0	0	0	0	27.6704	84.5664	0	0	0
mitosporic Sporidiobolales	89013	no rank	0.0107214	0.0250767	0.169178	0	2.62977	0	0	0	0.0160227	0.0407216	0	0	0.0329356	0
Agaricomycetes incertae sedis	355688	no rank	0.578955	0.351073	4.92495	0	0.138409	0	0	0	0.0721023	0.478479	0.634728	0.241501	0.197613	0.0543463
Retro-transcribing viruses	35268	no rank	3.8597	7.38508	18.0644	97.16	16.7291	94.7057	109.981	49.4465	41.1624	6.70889	7.66102	33.3121	43.2279	54.4278
Entamoebidae	33084	no rank	0	0	0	0	0	0	0	0	0	0	0	0.0452815	5.9778	0
Human endogenous retrovirus HCML-ARV	228277	no rank	0	0	1.03386	2.10038	0.00922728	2.12259	2.19103	1.30174	0.17625	0.0509021	0.0147611	0.301876	0.461098	0.285318
Proteus mirabilis WGLW4	1125693	no rank	25.1417	0	0	0	0	0	0	0	0	0	0.0147611	0	0	0
Neisseria gonorrhoeae FA6140	528353	no rank	0.664726	1.39176	0	0	0	0	0	0	0	1.43544	1.19565	0	0	0
Neisseria gonorrhoeae PID24-1	528357	no rank	0.525348	1.12845	0	0	0	0	0	0	0	1.4049	1.29898	0	0	0
Chlamydia psittaci 08-2626_L3	1112246	no rank	13.7555	0.626917	0	0	0	0	0	0	0	8.27667	1.00376	0	0	0
Staphylococcus aureus SA6-LAU	1429876	no rank	2.89477	10.0808	0	0	0	0	0	0	0	8.08325	13.595	0	0	0
Pseudomonas syringae pv. pisi	59510	no rank	8.49134	26.481	0	0	0	0	0	0	0	21.4705	32.8287	0	0	0
Agaricomycotina	5302	no rank	3.28074	2.31959	16.3162	0	2.09459	0	0	0	2.86807	4.48956	2.99651	11.1845	23.1537	21.82
Neosartorya fischeri group	60888	no rank	0	0	1.05266	0	0	0	0	0	0	0	0	0.0150938	0.131742	0.0271731
Paenibacillus sophorae S27	682957	no rank	0.0857711	2.33213	0	0	0	0	0	0	0	0.0814433	2.28797	0	0	0
Vibrio vulnificus B2	1229202	no rank	0.171542	2.20675	0	0	0	0	0	0	0	0.335954	3.83789	0	0	0
leotiomyceta	716546	no rank	0.964925	4.77711	17.4065	0.0069549	0.322955	0	0.00716024	0	0.456648	0.804252	7.72006	2.74708	6.62005	9.44266
Neisseria gonorrhoeae SK29344	1352514	no rank	0.536069	1.20368	0	0	0	0	0	0	0	1.4049	1.23993	0	0	0
environmental samples	221741	no rank	0	0	25.5646	0	0	0	0	0	0	0	0.0147611	5.79603	20.9305	1.48094
Pseudomonas syringae pv. syringae	321	no rank	9.35977	4.72695	0	0	0	0	0	0	0	4.86624	6.17014	0	0	0
Staphylococcus epidermidis SK135	596317	no rank	7.67651	0.90276	0	0	0	0	0	0	0	0.152706	0.841383	0	0	0
ssRNA viruses	439488	no rank	0.782661	0.112845	36.1852	0	2.3345	0	0	0	0.576818	0.142526	0.177133	8.10538	11.6921	3.68196
Gemmata obscuriglobus UQM 2246	214688	no rank	1.07214	0.90276	0	0	0	0	0	0	0	1.04858	1.16613	0	0	0
Acinetobacter johnsonii ANC 3681	1217662	no rank	0.568233	1.29145	0	0	0	0	0	0	0	0.24433	0.959472	0	0	0
environmental samples	57731	no rank	0.332363	0.0501533	18.384	0	0.156864	0	0	0	1.2658	0.122165	0.118089	1.84145	2.27255	0.883127
Providencia stuartii ATCC 25827	471874	no rank	4.5137	0	0	0	0	0	0	0	0	0	0	0	0	0
Myxogastria	33680	no rank	2.86261	7.88661	342.434	0.0069549	12.3553	0.0154933	0.0501217	0.138064	5.13528	5.09021	13.0045	19.4559	11.3628	8.47802
ssRNA negative-strand viruses	35301	no rank	0	0	34.3054	0	0	0	0	0	0	0	0	6.8375	10.3582	2.77166
Chlamydia/Chlamydophila group	1113537	no rank	20.3921	12.1371	165.023	1.76654	141.371	0.676543	1.71846	8.48105	29.8664	18.6098	29.1532	23.0634	38.0406	27.2411
Bacillales incertae sedis	539002	no rank	0.0536069	0.539149	1.5414	0	0.433682	0	0	0	2.06693	0.0814433	0.959472	0.0754691	23.4831	48.9932
Moraxella macacae 0408225	1230338	no rank	0.0107214	0.90276	0	0	0	0	0	0	0	0.0509021	1.07756	0	0	0
Archamoebae	555406	no rank	0	0	0	0	0	0	0	0	0	0	0	0.0452815	5.9778	0
Chlamydia psittaci 10_743_SC13	1238236	no rank	1.2008	0.0626917	0	0	0	0	0	0	0	0.844974	0.118089	0	0	0
Acinetobacter baumannii 136706	1310558	no rank	6.87241	13.8298	0	0	0	0	0	0	0	10.9948	23.4702	0	0	0
environmental samples	292468	no rank	0.578955	0.30092	3.83469	0	0.00922728	0	0	0	0.0240341	0.132345	0.428072	0.150938	0.0164678	0.095106
Rhizobium/Agrobacterium group	227290	no rank	0.203706	0.338535	0.921078	0	0.0276818	0	0	0	0.240341	0.305412	1.81562	0.0452815	0.856325	0.0135866
Parabasalia	5719	no rank	0	0	0	0	0	0	0	0	0	0	0	0	2.00907	2.9347
environmental samples	581239	no rank	0.289477	0.0125383	1.10905	0	0	0	0	0	0	0.0407216	0.162372	0.105657	0	0
Aeromonas salmonicida subsp. salmonicida 01-B526	1076135	no rank	1.13647	4.6768	0	0	0	0	0	0	0	1.57796	13.5212	0	0	0
dothideomyceta	715962	no rank	0.278756	0.52661	5.94001	0	0.156864	0	0	0	0.280398	0.458118	0.649489	0.347158	1.54797	7.43185
Clostridiales incertae sedis	538999	no rank	0	0.0250767	0	0	0.00922728	0	0	0	0	0.0101804	0	0	4.16635	0.380424
Vaccinia virus GLV-1h68	502057	no rank	0.814825	1.40429	0	0	0	0	0	0	0	1.34381	0.693772	0	0	0
Lactobacillus rossiae DSM 15814	1114972	no rank	7.61218	12.5258	0	0	0	0	0	0	0	11.738	13.7131	0	0	0
Brucella suis S2-30	1210453	no rank	0.0321642	1.26637	0	0	0	0	0	0	0	0.0305412	5.97825	0	0	0
Escherichia coli 1-176-05_S1_C2	1444078	no rank	110.891	65.1367	0	0	0	0	0	0	0	114.061	77.732	0	0	0
Bacteroides fragilis str. 3986 N3	1339304	no rank	2.33726	3.77404	0	0	0	0	0	0	0	3.47152	6.9082	0	0	0
Salmonella enterica subsp. enterica serovar Typhi	90370	no rank	48.1497	4952.24	0	0	0	0	0	0	0	77.7987	11203.9	0	0	0
Bacillus thuringiensis serovar pulsiensis	180877	no rank	0.23587	0.589302	0	0	0	0	0	0	0	0.610825	1.19565	0	0	0
Vibrio vulnificus NBRC 15645 _ ATCC 27562	1219061	no rank	2.98055	1.85567	0	0	0	0	0	0	0	1.82229	2.89318	0	0	0
environmental samples	136247	no rank	0.0750497	0.112845	2.74444	0	0.239909	0	0	0	0	0.0101804	0.0738056	0.19622	0.131742	0.0271731
Streptococcus agalactiae CCUG 37742	1154814	no rank	12.737	29.9917	0	0	0	0	0	0	0	29.6046	34.1129	0	0	0
Burkholderiales Genera incertae sedis	224471	no rank	0.332363	0.37615	2.2557	0	0.119955	0	0	0	5.0071	0.111985	1.8599	0.0452815	0.658711	0.747261
unclassified Burkholderiales	119065	no rank	0.332363	0.37615	2.2557	0	0.119955	0	0	0	5.0071	0.111985	1.8599	0.0452815	0.658711	0.747261
Salmonella enterica subsp. enterica serovar Paratyphi A	54388	no rank	4.34216	0.15046	0	0	0	0	0	0	0	0.101804	0.280461	0	0	0
Lactobacillus acidophilus DSM 20242	1226679	no rank	0.0857711	3.88688	0	0	0	0	0	0	0	0.0814433	0	0	0	0
Eggerthellales	1643822	order	0	0	0	0	0	0	0	0.0788934	0.0320454	0.0101804	0	0	1.91026	0.855954
Capnodiales	134362	order	0.214428	0.213152	4.36102	0	0.1015	0	0	0	0.00801136	0.295232	0.413311	0.241501	1.41623	6.88839
Fusobacteriales	203491	order	0.0643283	0.325997	0.883483	0	0.0645909	0	0.00716024	0	0.0560795	0.0203608	0.679011	0.105657	974.069	137.917
Rhodospirillales	204441	order	0.0536069	0.250767	3.0452	0.0417294	0.572091	0.0206578	0.00716024	0.17751	2.05892	0.101804	0.782339	0.105657	0.823389	0.0679328
Thiotrichales	72273	order	0.257313	0.488995	0.789495	230.764	1.00577	197.308	165.738	229.087	1.88267	2.596	0.974233	0.347158	0.477566	2.74449
Pseudomonadales	72274	order	76.6579	128.317	1351.6	339.921	57.3752	296.527	308.886	306.028	75.5792	96.2354	135.079	308.08	495.499	353.903
Deinococcales	118964	order	0	0.0877684	0.319558	0	0	0	0	0	0.0320454	0.0407216	0.560922	0	0.0329356	1.15486
Micrococcales	85006	order	31.9068	62.7669	346.25	122.017	28.6691	152.568	132.386	65.2054	38.8791	40.7929	108.479	88.3743	181.623	94.3315
Glomerales	36750	order	0	0	10.5266	0	0	0	0	0	0.00801136	0	0	1.87163	1.10334	0.271731
Chroococcales	1118	order	0.278756	0.288382	0.206773	5.18836	0.396773	5.00952	6.36545	1.12423	0.408579	0.356314	0.634728	0.120751	0.938664	0.217385
Chromatiales	135613	order	0.332363	0.438842	0.488735	0	0.0276818	0	0	0	0.0240341	0.295232	1.23993	0	0.181146	0.557049
Xanthomonadales	135614	order	5.76811	10.1059	28.2714	0	1.87314	0	0	0	2.51557	9.75283	30.1274	3.35083	5.35203	4.03521
Sporidiobolales	231213	order	0.0107214	0.0501533	0.563925	0	4.19841	0	0	0	0.0160227	0.0610825	0.103328	0.0754691	0.0329356	0.0135866
Solirubrobacterales	588673	order	0	0	0	0	0	0	0	0	1.35392	0.0101804	0.0295222	0	0.0658711	0
Actinomycetales	2037	order	0.268035	0.664532	1.76697	0	0.230682	0	0	0.0394467	0.144205	0.0814433	1.26946	0.105657	73.364	4.71454
Campylobacterales	213849	order	83.7769	198.382	29.7001	83.2432	73.283	70.3914	92.9757	84.6527	29.4418	170.929	242.023	20.6785	89.1072	744.612
Physariida	5789	order	2.16572	6.6704	145.568	0	2.40832	0	0.0214807	0.0197234	1.67437	3.91946	11.2037	8.25632	4.11695	3.24719
Erysipelotrichales	526525	order	0	0.0125383	0.169178	0	0	0	0	0	0.00801136	0	0.0295222	0	25.1628	31.8197
Bacteroidales	171549	order	14.045	44.3356	1172.7	615.655	33.5412	479.194	452.305	461.487	48.9574	26.5709	91.8732	147.421	1150.65	618.95
Rhizobiales	356	order	10.9144	36.6119	30.17	11.1835	2.79586	11.3824	9.4014	11.9129	18.0897	25.3492	66.6907	0.543378	2.19021	0.978233
Chlamydiales	51291	order	20.3921	12.1496	165.023	1.76654	141.38	0.676543	1.71846	8.48105	29.8744	18.6098	29.168	23.0634	38.057	27.2411
Bacillales	1385	order	73.731	144.015	732.783	2133.12	283.148	1858.79	2026.48	1269.42	88.878	159.283	1033.06	268.353	365.371	400.124
Selenomonadales	909929	order	0.0643283	0.325997	0.582723	0	0.0738182	0	0.00716024	0.394467	0.0721023	0.0814433	0.516639	0.0603753	317.087	22.2548
Russulales	452342	order	0	0.0501533	1.61659	0	0.0369091	0	0	0	0	0.0916237	0.118089	0	0	0
Neisseriales	206351	order	5.07122	11.134	3.70311	25.1489	2.96196	24.841	33.467	18.9541	3.25261	11.8296	14.4364	5.94697	40.4613	20.0674
Propionibacteriales	85009	order	210.268	15.8359	38.2905	0.0486843	1.93773	0.0103289	0.164686	0.0788934	15.1735	5.41598	55.0294	4.55833	5.79666	2.35048
Corynebacteriales	85007	order	34.7909	61.9143	479.355	1969.5	18.2792	2048.13	2499.83	1088.18	21.5025	47.2778	124.746	63.4393	74.7637	117.7
Bifidobacteriales	85004	order	0.0214428	0.175537	1.20304	0	0.0276818	0	0	0.433914	0.00801136	0.0305412	0.147611	0.0150938	11.2804	0.0407597
Verrucomicrobiales	48461	order	0.0321642	0.0125383	0.0563925	0	0.00922728	0	0	0	0	0	0.0147611	0	1.13628	0
Pelagibacterales	54526	order	0	0.0125383	0.0187975	1.59267	0	0.852134	0.651582	1.10451	0	0	0	0	0	0
Protosteliales	435411	order	0	0	39.6815	0	0.525955	0	0.00716024	0.0197234	0.456648	0.0101804	0	2.15842	0.88926	0.883127
Filobasidiales	90886	order	0.0107214	0	2.59406	0	0.00922728	0	0	0	0	0.0203608	0	0.135844	3.32649	8.77692
Stemonitida	137614	order	0	0	113.142	0	1.88236	0	0	0.0591701	1.46608	0	0	6.32431	3.44177	2.49993
Malasseziales	162474	order	1.73686	0.802454	30.9971	8.86054	0.1015	6.44523	6.98124	7.69211	0.0240341	0.600644	1.26946	1.38863	0.74105	0.570636
Thelephorales	56487	order	0.289477	0.0125383	1.10905	0	0	0	0	0	0	0.0407216	0.162372	0.105657	0	0
Agaricales	5338	order	2.57313	1.89329	6.18438	0	1.87314	0	0	0	2.77994	3.88892	2.22893	10.5959	19.5637	12.9208
Thermoanaerobacterales	68295	order	0.0107214	0	3.98507	0	0.0276818	0	0	0	0.0160227	0.0305412	0.0442833	0.0150938	0.0164678	0.0271731
Trichomonadida	37104	order	0	0	0	0	0	0	0	0	0	0	0	0	2.00907	2.92111
Eurotiales	5042	order	0.0643283	3.71135	5.58286	0.0069549	0.0553637	0	0	0	0.0320454	0.0814433	6.68678	1.90182	3.58998	0.991819
Sphingomonadales	204457	order	0.568233	1.14099	8.57166	0	0.415227	0	0	0	20.0925	0.580283	5.314	0.739597	1.46563	1.84777
Rhodobacterales	204455	order	5.65017	8.6013	3.68431	0	0.775091	0	0	0	5.02312	3.64459	3.77884	7.78841	13.2566	18.2875
Caulobacterales	204458	order	0.214428	1.00307	1.22184	35.317	0.452137	29.6026	27.7961	30.2359	9.78988	0.468299	3.08507	0.0754691	0.806921	0.285318
Haemosporida	5819	order	0.0321642	5.54195	0.187975	0.0069549	0.0184546	0.00516445	0.00716024	0.0197234	0.00801136	0.0509021	13.7869	0.19622	0.0494033	0.0407597
Burkholderiales	80840	order	6.25057	16.3876	21.5043	849.138	10.6206	818.353	884.956	381.253	22.0553	12.4812	40.5045	4.16589	9.20549	8.53236
Saccharomycetales	4892	order	0.0750497	0.162998	29.6813	0	0.0645909	0	0	0	0.00801136	0.122165	0.13285	6.36959	21.968	2.09233
Pasteurellales	135625	order	0.450298	1.5046	1.61659	0	0.433682	0	0	0.0197234	0.112159	0.152706	2.46511	0.211314	19.7449	56.7511
Aeromonadales	135624	order	4.84607	8.18753	22.2374	0	2.95273	0	0	0.0394467	5.76017	8.66353	17.9348	11.2449	25.7885	17.6897
Vibrionales	135623	order	8.63072	9.7799	688.853	74.5844	20.42	52.1403	61.0339	69.8404	12.666	9.27435	23.6325	40.3458	101.689	43.6536
Alteromonadales	135622	order	0.493184	1.8306	2.19931	22.8816	3.3495	23.4931	25.0322	9.52638	1.77852	0.773711	5.21067	1.34335	1.39976	1.92929
Coriobacteriales	84999	order	0.0107214	0.0501533	0.15038	0.222557	0.0369091	0.211742	0.00716024	0.571977	0.0160227	0.0407216	0.0738056	0	10.7205	1.08693
Trichiida	208471	order	0.0428855	0.0626917	70.8666	0	1.19955	0	0.00716024	0	0.793125	0.0712629	0.103328	4.3923	2.4537	1.57604
Enterobacteriales	91347	order	240.084	5044.67	191.885	1058.7	93.4354	1094.98	1085.96	689.272	55.735	216.68	11319.7	74.4276	109.955	161.694
Desulfobacterales	213118	order	0	0.0250767	0	2.1282	0.00922728	1.64229	7.6901	4.69416	0.0160227	0.0305412	0.0147611	0	0	0
Rhodocyclales	206389	order	0.107214	0.07523	1.67298	0	0.0922728	0	0	0	0.0480682	0.0203608	3.11459	0.0905629	0.0988067	0.203798
Liceales	211104	order	0.654005	1.15353	12.8575	0.0069549	6.86509	0.0154933	0.0214807	0.0591701	1.2017	1.09948	1.69753	0.483002	1.35036	1.15486
Mycoplasmatales	2085	order	0	0.037615	0	0	0	0	0	0	0	0	0	0	19.6296	123.651
Streptomycetales	85011	order	2.02634	18.5818	543.567	57.7813	12.3646	54.8981	34.4837	22.2282	6.80165	4.09252	40.7997	28.1651	22.4621	14.8501
Pseudonocardiales	85010	order	0.525348	3.38535	3.70311	0	0.756637	0	0.0143205	0.0591701	10.5269	0.101804	0.944711	0.0301876	0.279952	0.0407597
Flavobacteriales	200644	order	0.31092	0.739762	3.89108	0	0.110727	0	0	0.0197234	0.232329	0.621005	1.49087	0.31697	37.3819	1.77984
Oceanospirillales	135619	order	0.782661	2.04375	3.08279	1087.26	5.97928	854.324	709	458.568	2.94017	1.36417	2.46511	1.78107	2.42076	3.76348
Cardiobacteriales	135615	order	0.0107214	0.100307	0.0187975	0	0.00922728	0	0	0	0.0160227	0.0101804	0.177133	0.0301876	5.23675	0.0271731
Sphingobacteriales	200666	order	0.343084	3.9245	3.47754	0.0486843	0.738182	0	0.0143205	0.11834	1.14562	0.956959	18.3481	0.0452815	0.329356	0.217385
Sordariales	5139	order	0.0107214	0.0125383	2.89482	0	0.00922728	0	0	0	0.0640909	0.0203608	0.0295222	0.286783	1.03747	0.461943
Acholeplasmatales	186329	order	0.0107214	0.0626917	0.07519	0.438159	0.0738182	0.335689	1.02391	1.854	0.0480682	0.0814433	0.0295222	0.0301876	0	0.0543463
Lactobacillales	186826	order	64.1782	121.007	726.448	9591.36	63.2253	8755.95	8462.01	6442.3	77.4538	97.5792	122.68	200.084	629.679	1163.58
Planctomycetales	112	order	1.07214	0.952914	0.45114	7.094	1.015	7.05464	10.4182	5.4042	1.07352	1.0893	1.46135	2.98858	1.95967	5.47539
Synergistales	649776	order	0	0.0125383	0	0	0	0	0	0	0.0160227	0	0	0	3.54057	0.570636
Spirochaetales	136	order	0.0107214	0.0125383	0.07519	0	0.0184546	0	0	0	0	0.0203608	0.0590444	0.0301876	50.622	0.0543463
Clostridiales	186802	order	0.589676	1.14099	7.14305	19.9327	0.544409	18.3648	31.0396	19.9798	0.47267	1.25219	2.58319	0.301876	248.976	332.178
Cytophagales	768507	order	0.0428855	0.175537	44.7193	0	0.0369091	0	0	0	12.2894	0.0610825	1.04804	0.0150938	0.461098	0.0679328
Hydrogenophilales	119069	order	0.139378	0.313458	17.1997	0	1.32873	0	0	0	0.00801136	0.111985	0.206656	0.588659	0.230549	1.49452
Eucoccidiorida	75739	order	0.0321642	0.125383	17.1997	0.0069549	0.119955	0	0	0.0197234	0.136193	0.0509021	0.280461	5.14699	2.53604	1.3179
Verrucomicrobia	74201	phylum	0.0321642	0.0125383	0.0563925	0	0.0184546	0	0	0	0	0	0.0442833	0	1.15274	0
Actinobacteria	201174	phylum	279.935	163.588	1416.32	2149.57	62.4225	2255.82	2666.89	1176.87	97.8588	97.905	331.933	184.703	383.024	236.175
Tenericutes	544448	phylum	0.0107214	0.100307	0.07519	0.438159	0.0738182	0.335689	1.02391	1.854	0.0480682	0.0814433	0.0295222	0.0301876	19.6296	123.706
Cyanobacteria	1117	phylum	0.825547	1.59237	0.958673	5.18836	0.5075	5.00952	6.36545	1.12423	1.42602	0.712629	1.0628	0.271689	1.63031	0.638569
Bacteroidetes	976	phylum	14.7419	49.1754	1224.79	615.703	34.427	479.194	452.32	461.625	62.6248	28.2099	112.76	147.799	1188.83	621.015
Basidiomycota	5204	phylum	5.30709	3.4982	54.3624	8.86054	7.58482	6.44523	6.98124	7.69211	2.91614	5.60941	4.81212	13.1618	24.5535	22.6352
Proteobacteria	1224	phylum	451.22	5482.07	2412.74	3821.91	280.297	3475.85	3412.59	2295.82	269.142	571.65	11920.9	481.931	926.724	1443.34
Planctomycetes	203682	phylum	1.08286	0.952914	0.45114	7.094	1.015	7.05464	10.4182	5.4042	1.07352	1.0893	1.47611	2.98858	1.95967	5.47539
Glomeromycota	214504	phylum	0.0536069	0.037615	11.3161	0	0.00922728	0	0	0	0.0240341	0.0305412	0.0147611	1.9471	1.15274	0.366837
Fusobacteria	32066	phylum	0.0643283	0.325997	0.883483	0	0.0645909	0	0.00716024	0	0.0560795	0.0203608	0.679011	0.105657	974.069	137.917
Ascomycota	4890	phylum	1.15791	5.06549	49.1555	0.0069549	0.525955	0	0.00716024	0	0.560795	1.04858	7.98576	9.73552	29.889	12.9072
Apicomplexa	5794	phylum	0.0750497	5.66733	17.5757	0.0139098	0.138409	0.00516445	0.00716024	0.0394467	0.144205	0.101804	14.0821	5.38849	3.16181	2.25537
Firmicutes	1239	phylum	138.574	266.502	1471.11	11744.4	347.019	10633.1	10519.5	7732.09	166.901	258.226	1158.92	468.814	1586.29	1949.98
Spirochaetes	203691	phylum	0.0214428	0.0250767	0.15038	0	0.0184546	0	0	0	0	0.0203608	0.162372	0.0301876	50.622	0.0543463
Microsporidia	6029	phylum	0	0	1.5414	16.2536	0.00922728	11.7646	7.07432	3.60938	0.0961363	0	0	0.211314	1.00453	0.0815194
Chlamydiae	204428	phylum	20.3921	12.1496	165.023	1.76654	141.38	0.676543	1.71846	8.48105	29.8744	18.6098	29.168	23.0634	38.057	27.2411
Synergistetes	508458	phylum	0	0.0125383	0	0	0	0	0	0	0.0160227	0	0	0	3.54057	0.570636
Deinococcus-Thermus	1297	phylum	0	0.137922	0.996268	0	0.0184546	0	0	0	0.0320454	0.0814433	0.619967	0	0.0658711	1.16844
root	1	root	922.457	6008.27	0	18468.4	908.97	16970	17195	11744.7	682.207	997.059	13607.3	0	0	0
Bordetella bronchiseptica	518	species	4.4601	11.3221	3.60912	653.809	7.82473	611.992	563.504	278.237	3.79739	10.4858	13.8607	3.35083	3.63938	6.41286
Tepidiphilus succinatimandens	224436	species	0.0321642	0.037615	1.5038	0	0.110727	0	0	0	0	0.0407216	0.0295222	0.0754691	0	0.0815194
Cryptococcus albidus	100951	species	0	0	2.48127	0	0	0	0	0	0	0	0	0.135844	3.31002	8.77692
Polaromonas sp. EUR3 1.2.1	1305734	species	0	0.351073	0	0	0.00922728	0	0	0	0	0.0101804	6.45061	0	0	0
Proteus hauseri	183417	species	1.5546	3.25997	5.45128	6.92013	0.931955	6.56401	5.70671	7.88934	1.68239	2.06662	5.21067	1.05657	2.63484	1.97005
Lactobacillus rossiae	231049	species	7.61218	12.5258	569.978	89.5513	16.36	75.6075	98.9259	84.6329	23.8258	11.738	13.7131	121.143	198.717	149.031
Slackia exigua	84109	species	0	0	0	0	0	0	0	0	0	0	0	0	1.05394	0.624982
Diderma crustaceum	1092568	species	0	0	38.0837	0	0.673591	0	0	0	0.320454	0	0	1.9471	0.872792	0.774434
Arcyria obvelata	1092569	species	0	0	34.437	0	0.599773	0	0	0	0.400568	0	0	2.2037	1.23508	0.86954
Physarella oblonga	1092565	species	0.0321642	0.137922	35.3393	0	0.581318	0	0	0	0.424602	0.0712629	0.162372	1.93201	1.07041	0.638569
uncultured fungus	175245	species	0.332363	0.037615	16.0907	0	0.129182	0	0	0	1.25778	0.111985	0.103328	1.75088	1.76205	0.638569
uncultured Basidiomycota	175244	species	0.0750497	0.112845	2.57526	0	0.203	0	0	0	0	0.0101804	0.0738056	0.150938	0.131742	0
Dialister invisus	218538	species	0	0	0	0	0	0	0	0	0	0	0	0	1.9432	1.34507
Actinomyces sp. oral taxon 180	651609	species	0.0107214	0.0125383	0	0	0.00922728	0	0	0	0	0	0.0147611	0	2.19021	0.230972
Mitosporidium daphniae	1485682	species	0	0	0.37595	16.2536	0.00922728	11.7646	7.07432	3.60938	0.0961363	0	0	0.105657	0.115274	0
Selenomonas flueggei	135080	species	0	0	0	0	0	0	0	0	0.00801136	0	0	0	2.9148	0
Selenomonas sp. oral taxon 892	1321785	species	0	0	0	0	0	0	0	0	0	0	0	0	1.4821	0
Nevskia ramosa	64002	species	0.0107214	0.576764	0	0	0	0	0	0	0	0.0203608	1.50563	0	0	0
Treponema denticola	158	species	0	0	0	0	0	0	0	0	0	0	0.0147611	0.0301876	1.021	0
Hymenobacter sp. AT01-02	1571877	species	0	0	2.53766	0	0	0	0	0	0.00801136	0.0101804	0.103328	0	0	0
Bacteroides fragilis	817	species	13.4553	42.9438	1168.68	49.8249	32.6738	31.0074	36.2881	52.8389	46.7623	23.8425	88.9947	147.059	226.646	147.414
Lactobacillus johnsonii	33959	species	0	0	0	0	0	0	0	0	0	0	0	0	0.115274	2.21461
Variovorax sp. URHB0020	1380385	species	0.0964925	0.238228	0	0	0	0	0	0	0.0640909	0.0610825	3.54267	0	0	0
Peptostreptococcus stomatis	341694	species	0	0	0	0	0	0	0	0	0	0.0101804	0.0295222	0	23.1208	2.67655
Nocardioides halotolerans	433660	species	0	0	0	0	0.0184546	0	0	0	2.45148	0	0.0147611	0	0	0
Acinetobacter lwoffii	28090	species	0.450298	0.614379	3.32716	0	0.1015	0	0	0	0.288409	0.274871	0.723295	0.120751	0.971599	1.54887
Thermoanaerobacterium saccharolyticum	28896	species	0	0	1.12785	0	0	0	0	0	0	0	0	0	0	0
Wickerhamomyces ciferrii	1041607	species	0	0	1.39102	0	0.00922728	0	0	0	0	0	0	0.347158	0.477566	0.095106
Fusobacterium sp. CM22	936563	species	0	0	0	0	0	0	0	0	0	0	0	0	4.38043	0
Fusobacterium sp. CM21	936562	species	0	0	0	0	0	0	0	0	0	0	0	0	1.18568	0
Porphyromonas gingivalis	837	species	0	0.0125383	0.733103	210.657	0.0184546	193.341	149.986	107.196	0.280398	0	0.0442833	0.0603753	2.73365	2.59503
Human endogenous retrovirus K	45617	species	3.63455	6.72055	12.8763	76.5456	12.8351	74.461	87.7846	39.6637	24.1783	6.21005	6.65726	22.8822	15.2986	32.2002
Lactobacillus brevis	1580	species	0	0	0.22557	3.44963	0	2.33433	2.45596	0.670594	0.00801136	0	0	0	0	6.08678
Lactobacillus helveticus	1587	species	0.0321642	5.02787	0	0	0	0	0	0	0.00801136	0.0305412	0.0885667	0.0452815	14.047	4.18466
Lactobacillus delbrueckii	1584	species	0.0107214	0.188075	0.319558	0	0.0184546	0	0	0	0.0320454	0.0101804	0.0147611	0.0301876	2.5031	5.4618
Diachea leucopodia	385471	species	0	0	38.986	0	0.7105	0	0	0	0.464659	0	0	1.9622	1.07041	0.774434
Paenibacillus sp. MSt1	1501230	species	0	0	0	0.271241	0.0184546	0.175591	0.494057	1.00589	0.00801136	0	0	0.0150938	0	0
Entamoeba suis	359305	species	0	0	0	0	0	0	0	0	0	0	0	0	1.5315	0
Corynebacterium matruchotii	43768	species	0.171542	0.100307	0.206773	0	0	0	0	0	0	0.0305412	0.118089	0.0301876	1.4327	0
Sphingomonas astaxanthinifaciens	407019	species	0.0214428	0.0250767	0	0	0	0	0	0	4.27006	0.0101804	0.0147611	0	0	0
Moraxella osloensis	34062	species	0.171542	5.73002	0	0	0	0	0	0	0	0.101804	3.07031	0	0	0
Granulicatella adiacens	46124	species	0	0.07523	0.22557	0	0.00922728	0	0	0	0	0.0101804	0.39855	0	2.47017	0.122279
Plasmodium berghei	5821	species	0	5.40402	0	0	0	0	0	0	0	0	13.595	0	0	0
Campylobacter concisus	199	species	0	0	0	0	0.00922728	0	0	0	0	0	0.0147611	0	30.9924	19.9722
Campylobacter jejuni	197	species	18.623	29.9792	27.5195	35.8177	66.0304	22.4912	38.7441	69.6235	25.9568	25.7055	30.8802	17.8711	24.5205	42.92
Campylobacter fetus	196	species	0	0.0125383	0	0	0	0	0	0	0	0	0	0	12.8449	27.6758
Fusobacterium nucleatum	851	species	0.0107214	0.112845	0.45114	0	0.0276818	0	0	0	0.0400568	0.0101804	0.428072	0.0452815	858.103	125.282
Faecalibacterium prausnitzii	853	species	0.0214428	0.0250767	0.169178	0	0	0	0	5.54226	0	0.0712629	0.177133	0.0150938	0	0
Cladosporium sp. A04	936266	species	0	0	0.263165	0	0	0	0	0	0	0	0	0.0603753	1.31742	0.0815194
Peptoniphilus lacrimalis	33031	species	0	0	0	0	0.0184546	0	0	0	0	0	0.0442833	0	0.0988067	4.00804
Microbacterium barkeri	33917	species	18.3657	42.53	301.362	0	21.1581	0	0	0.453637	28.4483	27.6704	84.5664	70.307	86.3406	59.251
Streptococcus salivarius	1304	species	0	0.0626917	0	0	0.00922728	0	0	0.17751	0	0.0203608	0.0885667	0	2.09141	0.0679328
Streptococcus thermophilus	1308	species	0.0428855	0.200613	0.394748	0	0	0	0	0	0.00801136	0.0610825	0.693772	0.0905629	12.6802	1.69832
Streptococcus mutans	1309	species	0	0.037615	0.07519	0	0.0276818	0	0	0	0	0	0.0590444	0	0.724582	9.4019
Bradyrhizobium denitrificans	328552	species	0.0214428	0.689609	0	0	0	0	0	0	0.00801136	0.0916237	2.83413	0	0	0
Selenomonas ruminantium	971	species	0	0	0	0	0	0	0	0	0	0	0.0147611	0	1.86086	0
Sphingobacterium sp. T2	1590596	species	0	0.0125383	1.69178	0	0.193773	0	0	0	0	0.0101804	0	0.0150938	0	0.190212
Staphylococcus lugdunensis	28035	species	3.08776	0.325997	1.57899	0	0.00922728	0	0	0	0	0.193428	0.575683	0.135844	0	1.01899
Pseudomonas syringae	317	species	21.6786	41.878	6.0152	228.364	15.6033	206.47	226.12	182.638	9.74983	37.8915	52.5938	10.3996	6.76826	18.6272
Anoxybacillus flavithermus	33934	species	0	0.0250767	1.09026	0	0.0276818	0	0	0	0	0.0101804	0.0295222	0.0150938	0	0.258145
Lactobacillus rhamnosus	47715	species	0	0.0125383	0	0	0	0	0	0	0	0.0101804	0	0	0.214081	34.7273
Streptococcus anginosus	1328	species	0	0.0250767	0	0	0	0	0	0	0	0.0101804	0	0.0150938	0.59284	1.46735
Fusobacterium hwasookii	1583098	species	0	0.0125383	0	0	0	0	0	0	0	0	0	0	10.6711	0.176625
Entamoeba gingivalis	38877	species	0	0	0	0	0	0	0	0	0	0	0	0.0452815	4.38043	0
Anaerococcus vaginalis	33037	species	0	0	0	0	0	0	0	0	0	0	0.0295222	0	0	1.46735
Parvimonas micra	33033	species	0	0.0125383	0	0	0.0184546	0	0	0	0	0	0.0590444	0	49.1728	11.4535
Actinomyces odontolyticus	1660	species	0.0107214	0.037615	0.206773	0	0.0184546	0	0	0	0.0240341	0.0203608	0.0442833	0	26.826	1.71191
Streptococcus mitis	28037	species	0.546791	2.04375	1.07146	0	0.129182	0	0	0	0.208295	0.458118	4.62023	0.120751	7.27876	13.7496
Bacillus pumilus	1408	species	3.06632	6.85847	1.71057	0	0.138409	0	0	0	0.785113	5.89446	31.0869	1.20751	2.63484	1.08693
Pseudoalteromonas agarivorans	176102	species	0.268035	0.890222	1.01507	22.8816	3.30337	23.4931	25.0322	9.52638	1.72244	0.712629	1.12184	1.07166	1.35036	1.91571
Rhodomicrobium udaipurense	1202716	species	9.41338	27.8226	0.187975	1.93346	0.396773	1.67845	2.64213	0.769211	0.288409	22.1424	33.9948	0.166032	0.131742	0.339664
Terrabacter sp. 28	1619947	species	10.8072	13.2279	32.3505	0	1.74396	0	0	0	3.84545	8.74497	10.5542	15.9693	24.1253	23.1515
Pseudomonas oryzihabitans	47885	species	0.0107214	0.037615	0	0	0	0	0	0	0	0.0101804	0	0.0150938	1.91026	0
Lactobacillus crispatus	47770	species	0.0643283	14.2686	0.131583	0	0.0369091	0	0	0	0.0160227	0.111985	0.118089	0	9.71599	39.1972
Streptococcus pseudopneumoniae	257758	species	0.182264	0.514072	0	0	0.0276818	0	0	0	0.0160227	0.0814433	1.25469	0	0.922196	0.366837
Prevotella sp. F0091	1227276	species	0	0	0	0	0	0	0	0	0	0	0	0	12.3344	0
Prevotella sp. oral taxon 474	712470	species	0	0.0125383	0	0	0	0	0	0	0	0	0.0295222	0	3.12888	0
Actinomyces graevenitzii	55565	species	0.0107214	0	0	0	0.00922728	0	0	0	0	0	0.0442833	0	20.9305	0
Klebsiella pneumoniae	573	species	7.7194	12.3503	23.5345	560.189	23.8802	655.544	616.755	234.136	7.71494	10.6894	19.6766	11.6977	24.8499	15.2577
Corynebacterium sp. KPL1860	1203567	species	1.37234	0.188075	0	0	0	0	0	0	0	0.24433	0.442833	0	0	0
Alistipes onderdonkii	328813	species	0	0.0125383	0	0	0	0	0	2.14985	0	0	0	0	0	0
Lonsdalea quercina	71657	species	1.95129	0	0	0	0	0	0	0	0	0.0101804	0.0295222	0	0	0
Corynebacterium aurimucosum	169292	species	0.0536069	0.137922	1.01507	0	0.0645909	0	0	0	0.0240341	0.0610825	0.13285	0.120751	0	9.97254
Bifidobacterium longum	216816	species	0	0	0.545128	0	0.00922728	0	0	0.29585	0	0	0	0	9.96301	0
Porphyromonas gingivicanis	266762	species	0	0	0	0	0	0	0	0	0	0	0.0147611	0	12.8943	0.095106
Sediminibacterium sp. OR53	925409	species	0.246592	2.7459	0	0	0.129182	0	0	0	0.0240341	0.570103	12.1484	0	0	0
Prevotella maculosa	439703	species	0	0	0	0	0	0	0	0	0	0	0	0	4.94033	0.163039
Brevundimonas diminuta	293	species	0	0.07523	0.319558	0	0.0184546	0	0	0	2.84403	0.0203608	0.206656	0.0150938	0.214081	0
Prevotella pallens	60133	species	0	0.0125383	0	0	0	0	0	0	0	0	0	0	7.93747	0.407597
Prevotella sp. oral taxon 299	652716	species	0	0	0	0	0	0	0	0	0.00801136	0	0.0738056	0	2.05847	5.93733
Penicillium rubens	1108849	species	0.0107214	0.037615	1.5414	0	0.0369091	0	0	0	0.0160227	0.0101804	0.0147611	0.135844	1.58091	0.230972
Aspergillus flavus	5059	species	0	0.0125383	1.03386	0	0.00922728	0	0	0	0	0	0	1.66032	1.79499	0.692915
Pectobacterium carotovorum	554	species	0.578955	0.952914	0.883483	205.587	0.498273	184.712	150.666	167.136	0.737045	3.59368	1.68277	0.0452815	0.214081	0.86954
Enterobacter cloacae	550	species	2.94838	6.36948	1.65418	102.508	1.7255	96.8128	143.656	80.7869	0.937329	6.53582	7.18866	0.679222	0.724582	1.1141
Bacillus thermoamylovorans	35841	species	0.0750497	0.388688	11.4101	0	1.63323	0	0	0	0	0.0407216	0.162372	0.301876	0.29642	1.16844
Bradyrhizobium japonicum	375	species	0	0.213152	1.76697	0	0.544409	0	0	0	0.424602	0.0407216	0.590444	0	0	0
Lassa mammarenavirus	11620	species	0	0	34.3054	0	0	0	0	0	0	0	0	6.8375	10.3582	2.77166
Veillonella atypica	39777	species	0	0	0.131583	0	0.0461364	0	0	0	0.00801136	0	0.0147611	0.0150938	152.656	8.35574
Methylobacterium sp. 10	1101191	species	0.117935	0.0626917	0.338355	0	0	0	0	0	0.737045	0	1.99275	0	0	0
Methylobacterium sp. 77	1101192	species	0.0536069	0.0877684	0.733103	0	0	0	0	0	0.616875	0.0101804	1.21041	0	0	0
Atopobium parvulum	1382	species	0	0	0	0	0	0	0	0	0	0	0	0	6.78473	0.543463
Corynebacterium sp. KPL2004	1203632	species	1.03997	0.67707	0	0	0	0	0	0	0	0.203608	0.7971	0.0150938	0	0.0543463
Lactobacillus amylovorus	1604	species	0	0	0	0	0.00922728	0	0	0	0	0	0	0	5.25322	0
Malassezia globosa	76773	species	0.182264	0.100307	22.1247	8.86054	0.0461364	6.44523	6.98124	7.69211	0	0.132345	0.118089	0.966005	0.559905	0.421184
Eikenella corrodens	539	species	0	0.125383	0	0	0	0	0	0	0	0	0.0442833	0	3.60644	3.31512
Porphyromonas catoniae	41976	species	0	0.0250767	0.07519	0	0.0184546	0	0	0	0	0	0.0442833	0	1.4821	0.0543463
Actinomyces georgiae	52768	species	0	0.0125383	0	0	0	0	0	0	0	0	0.0147611	0	2.5031	0.203798
Lachnoanaerobaculum saburreum	467210	species	0.0107214	0.0250767	0	0	0	0	0	0	0	0	0.0147611	0	17.3406	5.74712
Xanthomonas axonopodis	53413	species	0	0.0877684	2.78203	0	0.295273	0	0	0	0.0480682	0	0.147611	0.0452815	0.197613	0.258145
Treponema lecithinolyticum	53418	species	0	0	0	0	0	0	0	0	0	0	0	0	3.31002	0
Treponema socranskii	53419	species	0	0	0	0	0	0	0	0	0	0	0.0147611	0	25.5909	0
Capnocytophaga ochracea	1018	species	0	0	0.0939875	0	0.00922728	0	0	0	0.00801136	0	0.0295222	0.0301876	12.5484	0.353251
Capnocytophaga sputigena	1019	species	0	0.0250767	0	0	0	0	0	0	0	0	0.0295222	0	6.81766	0
Capnocytophaga gingivalis	1017	species	0	0	0.131583	0	0.00922728	0	0	0	0	0	0.103328	0	2.73365	0.0679328
Acinetobacter sp. P8-3-8	1029823	species	0	0.0125383	54.1932	0	1.69782	0	0	0	0.985397	0	0	4.13571	12.9931	1.64397
Oribacterium parvum	1501329	species	0	0	0	0	0	0	0	0	0	0	0	0	1.21862	0
Prevotella nanceiensis	425941	species	0	0	0	0	0	0	0	0	0.00801136	0	0.0147611	0	2.35489	7.4862
Prevotella saccharolytica	633701	species	0	0	0	0	0	0	0	0	0	0	0	0	5.43437	0.163039
Moritella marina	90736	species	0	0.727224	0	0	0	0	0	0	0	0	1.83038	0	0	0
Stenotrophomonas maltophilia	40324	species	0.107214	0.0501533	1.16545	0	0.0830455	0	0	0	0.0160227	0.0305412	0.162372	0.0452815	0.263484	0.0815194
Staphylococcus capitis	29388	species	2.4552	0.551687	0.30076	0	0.0276818	0	0	0	0.00801136	0.193428	0.841383	0	0	0.108693
Shigella sonnei	624	species	0.0536069	0	0.206773	122.768	0.0922728	91.4779	99.3627	153.487	0.29642	0.0509021	0	0.0754691	0.0988067	0.366837
Peptoniphilus senegalensis	1465757	species	0	0	0	0	0	0	0	0	0	0	0.0147611	0	0	1.68473
Peptoniphilus grossensis	1465756	species	0	0.0125383	0	0	0.00922728	0	0	0	0	0	0	0	0	2.45917
uncultured Malassezia	338567	species	0.578955	0.30092	3.23317	0	0.00922728	0	0	0	0.00801136	0.132345	0.428072	0.150938	0	0.095106
Selenomonas noxia	135083	species	0	0	0	0	0	0	0	0	0	0	0.0147611	0	13.273	0.0815194
Selenomonas infelix	135082	species	0	0	0	0	0.00922728	0	0	0	0	0	0.0295222	0	6.17542	0
Propionibacterium granulosum	33011	species	85.0528	0.100307	0.60152	0	0	0	0	0	0.0240341	0.0814433	0.619967	0.0754691	0	0
Mycoplasma hominis	2098	species	0	0	0	0	0	0	0	0	0	0	0	0	2.5031	17.3093
Methylibium petroleiphilum	105560	species	0	0.037615	0	0	0.00922728	0	0	0	2.12301	0	0.13285	0	0	0
Brevundimonas subvibrioides	74313	species	0.0107214	0.037615	0.131583	0	0	0	0	0	1.42602	0.0101804	0.0147611	0	0	0
Sediminibacterium sp. I-32	522610	species	0.0321642	0.288382	0	0	0.0184546	0	0	0	0.00801136	0.0916237	1.15137	0	0	0
Hymenobacter norwichensis	223903	species	0	0	1.42861	0	0	0	0	0	0	0.0101804	0.0147611	0	0	0
Craterium leucocephalum	289940	species	2.10139	6.5074	0	0	0	0	0	0	0	3.83801	10.9527	0.0150938	0	0
_Clostridium_ saccharolyticum	84030	species	0	0.0125383	0	0	0	0	0	0	0	0	0.0147611	0	1.07041	0.0815194
Prevotella veroralis	28137	species	0	0.0125383	0	0	0	0	0	0	0	0.0101804	0	0	34.1212	0.149452
Bacillus thuringiensis	1428	species	0.278756	1.04068	8.21451	0	2.5375	0	0	0	1.01744	0.75335	1.84514	0.694316	1.021	0.339664
Candidatus Pelagibacter ubique	198252	species	0	0	0	1.59267	0	0.852134	0.651582	1.10451	0	0	0	0	0	0
Ceratiomyxa fruticulosa	435415	species	0	0	39.6815	0	0.525955	0	0	0	0.456648	0.0101804	0	2.15842	0.872792	0.883127
Vaccinia virus	10245	species	0.814825	1.40429	0.657913	0	0.3045	0	0	0	0.464659	1.34381	0.693772	7.00353	5.63198	5.02703
Pasteurella multocida	747	species	0.0107214	0	0	0	0.0184546	0	0	0	0	0	0.0295222	0	0.181146	2.26896
Enterocytozoon bieneusi	31281	species	0	0	1.05266	0	0	0	0	0	0	0	0	0.0905629	0.88926	0.0815194
Peptoniphilus timonensis	1268254	species	0	0.0125383	0	0	0	0	0	0	0	0	0	0	0	3.96728
Catellicoccus marimammalium	300419	species	0	0	3.68431	0	0.0645909	0	0	0	0.0560795	0	0	1.13204	0.214081	0.298904
Mycoplasma arthritidis	2111	species	0	0	0	0	0	0	0	0	0	0	0	0	1.10334	5.70636
Besnoitia besnoiti	94643	species	0	0	7.76337	0	0	0	0	0	0	0	0	2.47539	0.922196	0.638569
Kitasatospora sp. MY 5-36	1678027	species	1.8548	18.1681	543.022	0	11.9862	0	0	0	5.53585	3.96018	40.534	28.1349	22.3632	14.592
Vibrio cholerae	666	species	2.02634	3.37281	6.35356	0	0.286046	0	0	0	0.464659	3.83801	14.5692	2.1886	1.58091	1.65756
Finegoldia magna	1260	species	0.0643283	0.213152	1.5414	0	0	0	0	0	0	0.0610825	0.236178	0.0150938	0	15.4072
Vibrio sp. S2757	579748	species	2.58385	1.62998	2.33089	0	0.387546	0	0	0	1.29784	2.70799	1.66801	3.69799	7.08115	7.79869
Selenomonas sp. oral taxon 149	712535	species	0	0	0	0	0	0	0	0	0	0	0	0	2.75012	0
Selenomonas sp. oral taxon 138	712532	species	0	0	0	0	0	0	0	0	0	0	0	0	1.20215	0
Prevotella denticola	28129	species	0.0107214	0.0125383	0	0	0	0	0	0	0	0	0.0147611	0	1.91026	0.47553
Porphyromonas endodontalis	28124	species	0	0.0125383	0	0	0.00922728	0	0	0	0	0	0.0885667	0	47.8718	0
Prevotella bivia	28125	species	0.0107214	0.0125383	0.07519	0	0	0	0	0	0	0	0	0.0150938	11.5439	133.311
Prevotella buccae	28126	species	0	0.0125383	0.187975	0	0	0	0	0	0	0	0.0147611	0	2.05847	0
Prevotella buccalis	28127	species	0	0	0	0	0	0	0	0	0	0	0.0147611	0	0.44463	1.18203
Porphyromonas asaccharolytica	28123	species	0	0	0	0	0	0	0	0	0	0	0	0	0	12.3638
Eubacterium brachy	35517	species	0	0	0	0	0	0	0	0	0	0.0101804	0.0295222	0	2.55251	0
Mogibacterium timidum	35519	species	0	0.0250767	0	0	0.00922728	0	0	0	0	0.0101804	0	0	2.86539	0.095106
Oribacterium sinus	237576	species	0	0	0	0	0	0	0	0	0	0	0.0147611	0	3.65585	0
Peptostreptococcus anaerobius	1261	species	0	0	0	0	0	0	0	0	0	0	0	0	20.3542	82.5656
Actinomyces sp. oral taxon 172	712118	species	0	0.0125383	0	0	0	0	0	0	0	0	0	0	2.73365	0
Candidatus Prevotella conceptionensis	340486	species	0	0.0250767	0	0	0	0	0	0	0	0	0.0147611	0	4.41337	0
Streptococcus tigurinus	1077464	species	0.0107214	0.037615	0	0	0.00922728	0	0	0	0.00801136	0	0.0442833	0	0.74105	1.35866
Vibrio coralliilyticus	190893	species	0.171542	0.488995	8.83483	0	0.184546	0	0	0	0.360511	0.183247	0.250939	1.66032	0.247017	0.815194
Lactobacillus iners	147802	species	0.0107214	7.72362	0	0	0.00922728	0	0	0	0	0.0203608	0.0590444	0.0150938	0.724582	50.8817
Stemonitis axifera	211147	species	0	0	36.0912	0	0.664364	0	0	0	0.464659	0	0	2.24898	1.15274	0.883127
Streptococcus constellatus	76860	species	0	0	0	0	0	0	0	0	0	0.0101804	0.0295222	0	1.25155	26.5617
Rothia mucilaginosa	43675	species	0.171542	0.877684	2.63165	0	0.941182	0	0	0.11834	0.12017	0.101804	2.05179	0.286783	58.1971	3.38305
Propionibacterium sp. 434-HC2	936048	species	1.46883	0.188075	0	0	0	0	0	0	0	0.0610825	0.309983	0	0	0
Sordaria macrospora	5147	species	0	0	2.89482	0	0.00922728	0	0	0	0.0640909	0	0	0.286783	1.03747	0.461943
Lachnoanaerobaculum sp. MSX33	936596	species	0	0	0	0	0	0	0	0	0	0	0.0295222	0	11.1816	3.36947
Lachnoanaerobaculum sp. OBRC5-5	936595	species	0	0	0	0	0	0	0	0	0	0	0	0	12.0709	3.9401
Anaerococcus obesiensis	1287640	species	0	0	0	0	0	0	0	0	0	0	0	0	0	1.12768
Thermoanaerobacterium thermosaccharolyticum	1517	species	0	0	1.25943	0	0	0	0	0	0	0	0.0147611	0.0150938	0	0
Microbacterium laevaniformans	36807	species	1.21152	3.52327	1.33462	51.4524	3.17418	38.1446	47.5154	47.8883	1.14562	2.79961	5.03354	0.588659	0.922196	0.978233
Gemella sanguinis	84135	species	0.0107214	0.125383	0	0	0.0184546	0	0	0	0.0160227	0.0101804	0.0738056	0.0150938	1.69618	0.502703
Haemophilus haemolyticus	726	species	0.0428855	0.07523	0.169178	0	0.0184546	0	0	0	0	0.0203608	0.457594	0.0301876	6.58711	1.95647
Haemophilus influenzae	727	species	0.0214428	0.0877684	0.22557	0	0.0738182	0	0	0	0.0160227	0	0.0442833	0.0301876	4.21575	5.73353
Haemophilus parainfluenzae	729	species	0.139378	0.777377	0.45114	0	0.175318	0	0	0	0.00801136	0.0610825	0.974233	0.0301876	0.378759	24.6868
Acinetobacter baumannii	470	species	7.34415	15.0836	1198.72	0	28.9921	0	0	0	32.7344	11.4631	24.6215	219.283	374.922	228.214
Bacillus sp. N-11	996558	species	0	0	1.95494	0	0.0276818	0	0	0	0	0	0	0	0	0
Spirosoma linguale	108	species	0	0	0	0	0	0	0	0	3.63716	0	0	0	0	0
Stemonitopsis typhina	765871	species	0	0	37.9334	0	0.5075	0	0	0	0.536761	0	0	2.06785	1.05394	0.82878
Staphylococcus aureus	1280	species	12.3403	13.5539	38.986	2040.39	20.9828	1773.6	1907.73	1185.24	11.9209	10.3637	17.0638	9.14686	9.94654	58.1369
Staphylococcus haemolyticus	1283	species	2.11211	0.275843	0.413545	0	0.00922728	0	0	0	0.00801136	0.346134	0.354267	0.0150938	0	0.82878
Staphylococcus epidermidis	1282	species	14.5382	2.14406	10.4326	0	0.978091	0	0	0.552254	0.208295	0.49884	1.87466	0.664128	0.279952	17.975
Lactobacillus acidophilus	1579	species	0.0964925	4.52634	0	0	0.00922728	0	0	0	0	0.0916237	0	0	24.5864	3.04339
Funneliformis mosseae	27381	species	0	0	5.18811	0	0	0	0	0	0	0	0	0.920723	0.559905	0.149452
Bacillus safensis	561879	species	0.0107214	0	0.0939875	18.041	0.0553637	13.7478	17.9292	30.8671	0.0480682	0.0101804	0.0295222	0	0	0
Perichaena chrysosperma	1092571	species	0.0428855	0.0626917	36.4108	0	0.599773	0	0	0	0.392557	0.0712629	0.103328	2.1886	1.21862	0.706501
Physarum xylophilum	1092572	species	0	0	35.4333	0	0.572091	0	0	0	0.504716	0	0	2.12823	0.971599	0.855954
Actinomyces dentalis	272548	species	0	0.0250767	0.07519	0	0	0	0	0	0	0	0.0738056	0	1.9926	0.0815194
Streptococcus sanguinis	1305	species	0.0964925	0.100307	0.545128	0	0.0830455	0	0	0	0.0560795	0	0.560922	0.0150938	11.5604	5.43463
Eggerthia catenaformis	31973	species	0	0	0	0	0	0	0	0	0	0	0.0147611	0	2.042	0
Treponema phagedenis	162	species	0	0	0	0	0	0	0	0	0	0	0	0	1.30095	0
Streptococcus oralis	1303	species	0.0643283	0.0877684	0.112785	0	0.0184546	0	0	0	0.0160227	0.0101804	0.369028	0	0.625776	2.0244
Dickeya zeae	204042	species	0.214428	0.338535	0.432343	3.95734	0.0645909	3.56863	2.98582	3.94467	0.088125	0.315593	0.92995	0.105657	0.14821	0.095106
Pseudoxanthomonas suwonensis	314722	species	0.0107214	0	2.04893	0	0.119955	0	0	0	0	0	0.0295222	0.0452815	0	0.163039
Prevotella sp. C990	1006913	species	0	0	0	0	0	0	0	0	0	0	0.0295222	0	1.72912	0
Limnobacter sp. MED105	391597	species	0.0214428	0.175537	0.169178	0	0	0	0	0	0	0.111985	1.62372	0	0	0
Mycobacterium tuberculosis	1773	species	6.10047	7.18447	57.7083	1925.37	3.248	2012.67	2441.67	1035.26	5.76818	6.67835	7.26247	8.67895	15.7267	15.6925
Leptotrichia buccalis	40542	species	0	0.0626917	0	0	0	0	0	0	0	0	0.0295222	0	1.10334	0
Enhydrobacter aerosaccus	225324	species	0.0750497	1.76791	2.57526	0	0.193773	0	0	0	0.00801136	0.0509021	1.00376	0.0301876	0.197613	0.86954
Anaerococcus senegalensis	1288120	species	0	0	0	0	0	0	0	0	0	0	0.0147611	0	0	1.75267
Candidatus Hamiltonella defensa	138072	species	0.0107214	0	0	2.38553	0.0645909	2.20006	1.54661	3.35297	0	0	0.13285	0.0150938	0	0
Human endogenous retrovirus	11827	species	0.214428	0.37615	4.26703	17.9576	3.29414	17.8845	18.767	8.32326	15.6862	0.48866	0.501878	9.58458	26.8754	21.2766
Prevotella scopos	589437	species	0	0	0	0	0	0	0	0	0	0	0	0	3.44177	0
Hymenobacter swuensis	1446467	species	0	0.037615	10.771	0	0	0	0	0	0.184261	0	0.177133	0.0150938	0	0.0543463
Hymenobacter sp. APR13	1356852	species	0	0.0125383	17.3689	0	0	0	0	0	0.0320454	0	0.324744	0	0	0
Hymenobacter sp. DG25B	1385664	species	0.0107214	0.0125383	1.22184	0	0	0	0	0	0.0160227	0	0.0590444	0	0	0
Toxoplasma gondii	5811	species	0.0321642	0.125383	1.40981	0	0.1015	0	0	0	0.136193	0.0509021	0.280461	0.120751	0.230549	0.095106
Loktanella sp. S4079	579483	species	0.879154	1.01561	0.82709	0	0.110727	0	0	0	0.29642	1.0384	0.974233	1.19241	1.66325	1.8206
Cardiobacterium hominis	2718	species	0	0.0877684	0	0	0	0	0	0	0.0160227	0	0.0590444	0.0150938	2.05847	0
Campylobacter gracilis	824	species	0	0	0	0	0	0	0	0	0	0	0	0	3.83699	4.07597
Campylobacter ureolyticus	827	species	0	0	0	0	0	0	0	0	0	0	0.0442833	0	0.131742	560.84
Bacteroides vulgatus	821	species	0	0.037615	0	0	0	0	0	1.75538	0	0.0305412	0	0	0.312888	0.203798
Bacteroides uniformis	820	species	0	0	0	0	0	0	0	1.16368	0	0.0203608	0	0	0.14821	0
Herbaspirillum rubrisubalbicans	80842	species	0	0	1.35342	0	0.0830455	0	0	0	0.745057	0	0	0.105657	0.115274	0.0815194
Corynebacterium diphtheriae	1717	species	0.0214428	0	0.789495	0	0.0553637	0	0	0	0.0640909	0.0101804	0	0.181126	0.247017	3.51892
Corynebacterium pseudotuberculosis	1719	species	0.503905	0.363612	0.30076	0	0.0184546	0	0	0	0.0560795	0.111985	0.369028	0.0452815	0.0823389	1.83419
Acinetobacter johnsonii	40214	species	1.14719	2.31959	1.25943	0	0.1015	0	0	0	0.00801136	0.397036	1.66801	0.0452815	0.214081	1.92929
Physarum pusillum	385468	species	0	0	36.6551	0	0.581318	0	0	0	0.424602	0	0	2.23389	1.08687	0.978233
Methyloversatilis discipulorum	1119528	species	0.0536069	0.0125383	0	0	0	0	0	0	0	0.0101804	2.00751	0	0	0
Campylobacter curvus	200	species	0	0	0	0	0	0	0	0	0	0	0	0	4.61098	1.26355
Campylobacter rectus	203	species	0	0	0	0	0	0	0	0	0	0	0	0	0.0823389	11.7931
Campylobacter showae	204	species	0	0	0	0	0	0	0	0	0	0	0	0	2.07494	27.6894
Treponema maltophilum	51160	species	0	0	0	0	0	0	0	0	0	0	0	0	18.3286	0
Georgenia sp. SUBG003	1497974	species	0.139378	0.137922	0.244368	4.95884	0.332182	2.5564	7.7975	5.6606	0.12017	0.25451	0.324744	0.150938	0.0988067	0.217385
Prevotella baroniae	305719	species	0	0	0	0	0	0	0	0	0	0	0.0147611	0	1.13628	0
Aspergillus niger	5061	species	0	3.38535	0.319558	0	0	0	0	0	0.00801136	0	6.53917	0.0301876	0	0
Leptotrichia wadei	157687	species	0	0	0	0	0	0	0	0	0	0	0	0	1.21862	0
Variovorax paradoxus	34073	species	0	0.037615	0.563925	0	0.129182	0	0	0	2.14704	0.0101804	0.0295222	0	0.708115	0
Methylobacterium extorquens	408	species	0.0107214	0.0125383	7.61299	0	0.175318	0	0	0	1.73847	0.0203608	0.206656	0	0	0
Bulleidia extructa	118748	species	0	0.0125383	0	0	0	0	0	0	0	0	0	0	8.99141	1.10051
Porphyromonas uenonis	281920	species	0	0	0	0	0	0	0	0	0	0	0	0	0.14821	17.0376
Bacteroides dorei	357276	species	0.0107214	0.037615	0	0	0	0	0	5.71977	0	0.111985	0.0738056	0	0.0658711	0
Lactobacillus gasseri	1596	species	0.0107214	0.915299	0	0	0	0	0	0	0.00801136	0	0.0590444	0.0150938	0.806921	326.05
Peptoniphilus harei	54005	species	0	0	0.131583	0	0.00922728	0	0	0	0	0.0101804	0.0590444	0	0	9.4019
Lactobacillus reuteri	1598	species	0	0	0.112785	0	0.00922728	0	0	0	0.0160227	0.0101804	0	0.0150938	3.9358	0.991819
Staphylococcus pasteuri	45972	species	1.32945	0.313458	0.15038	0	0	0	0	0	0	0.203608	0.516639	0	0.181146	0.135866
Gordonia amicalis	89053	species	21.4213	49.6894	192.75	0	4.04155	0	0	0	7.4746	38.258	108.612	38.2779	38.7652	27.4584
Leptotrichia sp. oral taxon 215	712359	species	0	0.0125383	0	0	0.00922728	0	0	0	0	0	0.0147611	0	7.49284	0
Neisseria meningitidis	487	species	0.107214	0.90276	1.29703	0	0.0553637	0	0	0	0.0240341	0.0814433	2.00751	0.0754691	23.269	2.26896
Neisseria gonorrhoeae	485	species	4.86751	9.50406	2.03013	25.1489	2.77741	24.841	33.4598	18.9541	3.20454	11.6158	10.4066	5.79603	6.15895	12.6083
Moraxella catarrhalis	480	species	0.150099	0.915299	1.10905	0	0.0461364	0	0	0	0.0480682	0.0407216	0.900428	0.0301876	2.48663	0.271731
Megasphaera micronuciformis	187326	species	0	0	0	0	0	0	0	0	0	0	0	0	18.0652	0
Corynebacterium striatum	43770	species	0.396691	0.250767	0.52633	0	0.0184546	0	0	0	0.00801136	0.0814433	0.13285	0.0452815	0.0658711	20.4478
Megasphaera elsdenii	907	species	0	0.0125383	0	0	0	0	0	0	0	0	0.0147611	0	1.39976	0
Methylobacterium radiotolerans	31998	species	0.0321642	0.125383	2.21811	0	0.1015	0	0	0	0.713011	0.315593	0.856145	0	0	0
Fusobacterium periodonticum	860	species	0.0214428	0.0626917	0	0	0.00922728	0	0	0	0	0	0.0442833	0	21.7704	1.64397
Streptococcus pyogenes	1314	species	0.23587	1.11591	0.432343	0	0.0553637	0	0	0	0.0240341	0.407216	2.25845	0.0301876	32.0134	31.4529
Streptococcus pneumoniae	1313	species	41.2345	36.4113	119.477	9359.18	28.7799	8534.37	8197.35	6315.24	43.9343	53.8035	51.3539	62.6695	189.808	277.152
Streptococcus agalactiae	1311	species	12.7799	30.3302	5.16931	137.359	16.037	141.986	159.229	35.8373	7.9713	29.7268	34.5115	8.24123	19.5802	16.3175
Salmonella enterica	28901	species	52.7599	4952.89	130.473	52.0853	31.7972	52.006	63.2965	33.7269	12.0571	78.2772	11204.6	17.1013	37.1678	24.6324
Prevotella salivae	228604	species	0	0.0125383	0	0	0	0	0	0	0	0	0	0	11.3957	0.190212
Prevotella shahii	228603	species	0	0	0	0	0	0	0	0	0	0	0	0	3.19475	0
Alcanivorax hongdengensis	519051	species	0.718333	1.91837	3.0076	1087.25	5.90546	854.303	709	458.529	2.86006	1.31327	2.25845	1.78107	2.28902	3.73631
Planococcus sp. CAU13	1541197	species	25.3239	94.7021	608.419	0	201.561	0	0	0	50.8481	126.023	947.944	237.969	305.23	221.081
Prevotella intermedia	28131	species	0	0.0125383	0.187975	0	0	0	0	0	0.0160227	0	0	0	207.214	8.84485
Aeromonas salmonicida	645	species	1.14719	4.70188	18.7223	0	0.609	0	0	0	0.432614	1.59832	13.6097	2.97348	11.7745	2.56786
Aeromonas hydrophila	644	species	3.65599	3.41043	3.40235	0	2.29759	0	0	0	4.88693	6.98376	4.20692	8.25632	13.9811	15.0403
Brevundimonas sp. EAKA	1495854	species	0	0.0626917	0.15038	35.317	0.138409	29.6026	27.7961	30.2359	0.232329	0.0916237	0.0590444	0.0150938	0	0.176625
Anaerococcus hydrogenalis	33029	species	0	0.0125383	0.07519	0	0	0	0	0	0	0	0.0295222	0	0	88.2991
Pseudomonas putida	303	species	0.203706	0.313458	1.31583	0	0.0184546	0	0	0	0.0160227	0.111985	0.2657	0.392439	0.214081	0.298904
uncultured Galactomyces	221742	species	0	0	25.5646	0	0	0	0	0	0	0	0.0147611	5.79603	20.9305	1.48094
Belnapia sp. F-4-1	1545443	species	0	0	2.12412	0	0.0276818	0	0	0	0.0400568	0	0	0.0452815	0.263484	0.0679328
Dialister micraerophilus	309120	species	0	0	0	0	0	0	0	0	0	0.0101804	0	0	2.15728	0.0543463
Prevotella aurantiaca	596085	species	0	0	0	0	0	0	0	0	0	0	0	0	1.25155	0.0815194
Rhodococcus opacus	37919	species	0	0	205.626	0	8.8305	0	0	0	4.74273	0.0101804	0.0147611	14.1882	17.2418	15.8827
Prevotella sp. oral taxon 308	712462	species	0	0	0	0	0	0	0	0	0	0	0.0147611	0	1.16921	0
Prevotella sp. oral taxon 473	712469	species	0.0107214	0.0626917	0.244368	0	0	0	0	0	0.00801136	0.0101804	0.206656	0	30.7453	0.0543463
Prevotella loescheii	840	species	0	0.037615	0	0	0	0	0	0	0	0	0	0	5.07208	0
Cyanothece sp. CCY0110	391612	species	0.225149	0.250767	0	5.18836	0.387546	5.00952	6.36545	1.12423	0.224318	0.325773	0.634728	0.120751	0.329356	0.217385
Burkholderia mallei	13373	species	0.0643283	0.100307	0.432343	184.743	0	198.692	310.01	89.6821	0.0240341	0.132345	0.295222	0.0301876	0	0
Prevotella sp. oral taxon 317	652721	species	0	0.0125383	0	0	0	0	0	0	0	0	0.0442833	0	4.9568	0
Proteus mirabilis	584	species	29.1193	0	0	0	0	0	0	0	0	0	0.0295222	0	0	0
Proteus vulgaris	585	species	8.90947	0	0	0	0	0	0	0	0	0	0	0	0	0
Providencia stuartii	588	species	5.04977	0	0	0	0	0	0	0	0	0.0101804	0	0	0	0
Propionibacterium sp. KPL1847	1203574	species	53.6177	8.51353	0	0	0	0	0	0	0	2.88106	27.869	0	0	0
Propionibacterium sp. KPL1844	1203573	species	25.6992	0.037615	0	0	0.00922728	0	0	0	0	0.0203608	0.206656	0	0	0
Propionibacterium sp. KPL1838	1203572	species	3.08776	0.07523	0	0	0	0	0	0	0	0.0305412	0.162372	0	0	0
Peptoniphilus rhinitidis	1175452	species	0.0214428	0	0.131583	0	0	0	0	0	0	0	0.0295222	0	0	1.18203
Human endogenous retrovirus W	87786	species	0	0	0.563925	1.94737	0.341409	1.7869	2.56337	0.867828	0.753068	0	0.0147611	0.392439	0.494033	0.353251
Veillonella sp. oral taxon 780	671229	species	0	0.0125383	0	0	0	0	0	0	0	0	0.0442833	0.0150938	5.35203	0
Ruegeria mobilis	379347	species	4.38505	4.28811	1.44741	0	0.581318	0	0	0	2.65176	2.31095	1.66801	6.03753	9.68306	16.2495
Pseudomonas sp. 2_2015_	1619950	species	8.09465	7.64839	43.5538	0	2.03	0	0	0	7.53068	10.7709	7.35103	41.4174	45.2535	44.8492
Lactococcus lactis	1358	species	0	0.0125383	0	0	0.0184546	0	0	0	0	0.0305412	0.0295222	0.0301876	0.164678	1.6168
Enterococcus faecium	1352	species	0.0321642	0.07523	0.22557	1.81523	0.0184546	1.64746	4.00974	5.56199	0.00801136	0.0407216	0.0147611	0.0150938	0.345823	0.516289
Enterococcus faecalis	1351	species	0.0428855	1.19114	19.9066	0	0.470591	0	0	0	0.913295	0.0101804	6.08158	5.67528	3.9358	4.42922
Comamonas testosteroni	285	species	0	0	1.07146	0	0.239909	0	0	0	1.53818	0	0	0.0754691	1.18568	0.176625
Pseudomonas aeruginosa	287	species	1.88696	1.76791	1.24064	65.9464	1.44868	58.131	42.9185	66.9016	1.96278	2.10734	3.35077	1.13204	1.79499	2.06516
Oribacterium sp. oral taxon 078	652706	species	0	0.037615	0	0	0	0	0	0	0	0	0	0	1.82792	0.271731
Solobacterium moorei	102148	species	0	0	0	0	0	0	0	0	0.00801136	0	0	0	12.4002	24.6053
Lactobacillus vaginalis	1633	species	0	0	0	0	0.00922728	0	0	0	0.00801136	0	0	0	2.94773	0
Listeria monocytogenes	1639	species	5.21059	17.5035	13.2522	74.3896	50.4732	71.2384	100.258	51.616	21.3983	12.9698	17.9348	16.739	20.7988	32.5398
Escherichia coli	562	species	112.896	65.9517	22.0495	0.618986	33.5227	0.624898	0.966633	1.854	30.9639	114.407	78.721	41.4325	41.8611	114.698
Bradyrhizobium yuanmingense	108015	species	0.0321642	0.488995	0.112785	0	0.00922728	0	0	0	0	0.0916237	1.3285	0	0	0
Lactobacillus kitasatonis	237446	species	0	0	0	0	0	0	0	0	0	0	0	0	1.5315	0
Vibrio owensii	696485	species	0.0107214	0	0	0.535527	0	0.377005	0.809107	1.06506	0	0	0	0	0	0
Xanthomonas citri	346	species	5.39286	8.25023	15.3012	0	0.581318	0	0	0	2.14704	9.30489	24.6068	3.07914	4.46277	3.09774
Prevotella pleuritidis	407975	species	0	0	0	0	0	0	0	0	0	0	0.0147611	0	8.92554	0
Acinetobacter sp. MII	1507807	species	30.9098	37.289	18.3652	45.6033	5.01964	31.7459	39.8324	56.4088	21.174	30.5412	29.8322	29.1613	36.1303	46.6427
Alloprevotella tannerae	76122	species	0	0.100307	0	0	0.00922728	0	0	0	0.00801136	0	0.0885667	0.0150938	80.3957	0.0679328
Rothia dentocariosa	2047	species	0.0857711	0.52661	0.37595	0	0.0553637	0	0	0	0.00801136	0.0305412	0.841383	0.19622	0.708115	4.64661
Gemella haemolysans	1379	species	0.0428855	0.313458	0.545128	0	0.1015	0	0	0	1.41	0.0407216	0.782339	0.0452815	14.327	35.5017
Streptomyces auratus	114687	species	0.0107214	0.0125383	0	57.7813	0	54.8981	34.4837	22.1099	0.0640909	0.0101804	0	0.0150938	0	0
Catonella morbi	43997	species	0	0.0125383	0.244368	0	0	0	0	0	0.00801136	0	0	0	10.6053	0
Lactobacillus fermentum	1613	species	0	0.0125383	0	0	0.0276818	0	0	0	0.0160227	0.0203608	0.0295222	0	2.53604	0
Phenylobacterium zucineum	284016	species	0.0107214	0.288382	0	0	0.0369091	0	0	0	0.0480682	0.0712629	1.07756	0	0	0
Enterobacter aerogenes	548	species	0.300199	0.325997	0.244368	1.67613	0.359864	1.45121	1.01675	2.87961	0.288409	0.315593	0.501878	0.135844	0.181146	0.326078
Mannheimia haemolytica	75985	species	0.0214428	0.0250767	0.112785	0	0.0184546	0	0	0	0	0.0101804	0.0738056	0.0150938	0.362291	1.01899
Pseudonocardia dioxanivorans	240495	species	0	0.0250767	0.958673	0	0	0	0	0	1.49011	0	0.0147611	0	0	0
Nocardioides alkalitolerans	281714	species	0	0	0	0	0	0	0	0	1.19369	0	0	0	0	0
Corynebacterium accolens	38284	species	0.0428855	0.100307	2.57526	0	0.0830455	0	0	0	0.0320454	0.0305412	0.0590444	0.845254	0.131742	0.95106
Mycoplasma cloacale	92401	species	0	0	0	0	0	0	0	0	0	0	0	0	0.115274	1.23638
Sindbis virus	11034	species	0	0	0.22557	0	1.12573	0	0	0	0.12017	0	0	0.241501	0.0658711	0.0543463
Semliki Forest virus	11033	species	0	0	1.56019	0	1.14418	0	0	0	0.280398	0	0	0.70941	0.856325	0.516289
Bacillus coagulans	1398	species	0.0536069	0.0877684	4.06026	0	1.07036	0	0	0	0	0.0101804	0.0885667	0.120751	0	0.163039
Bacillus cereus	1396	species	0.257313	0.363612	0.714305	0	0.562864	0	0	0	0.0721023	0.305412	7.02629	0.0905629	0.214081	0.230972
Acinetobacter beijerinckii	262668	species	0.0107214	0.0501533	0	0	0	0	0	0	0	0.0203608	0.0738056	0.0150938	0	3.0298
Homo Sapiens	9606	species	999078	993992	992713	981532	999091	983030	982805	988255	999318	999003	986393	998587	994679	995338
Lycogala flavofuscum	211107	species	0.643283	1.06576	12.8011	0	6.86509	0	0	0	1.19369	1.09948	1.69753	0.483002	1.35036	1.14127
Corynebacterium kroppenstedtii	161879	species	0.0214428	0.037615	0.97747	0	0.0276818	0	0	0	0	0	0	0.0754691	0	4.67378
Clostridium botulinum	1491	species	0.0214428	0.112845	0	17.6029	0.00922728	16.9601	29.9298	10.8084	0.0320454	0.305412	0.147611	0.0150938	0.0658711	0.122279
Peptoclostridium difficile	1496	species	0.0107214	0	0.131583	0	0.0553637	0	0	0	0.0160227	0.0101804	0	0.0603753	1.77852	3.99445
Prevotella histicola	470565	species	0	0	0	0	0	0	0	0	0	0	0	0.0150938	49.2551	0.0679328
Piscirickettsia salmonis	1238	species	0.246592	0.476457	0.714305	230.764	0.9135	197.308	165.738	228.87	1.80256	2.56546	0.885667	0.286783	0.461098	2.67655
_Eubacterium_ yurii	39498	species	0.0107214	0	0	0	0	0	0	0	0	0	0	0	23.0714	0
Eubacterium ramulus	39490	species	0	0.0125383	0.263165	2.32294	0	1.39957	1.08836	0.374744	0	0	0	0	0	0
Besnoitia jellisoni	99174	species	0	0	7.95134	0	0	0	0	0	0	0	0	2.46029	1.38329	0.570636
Parvimonas sp. oral taxon 393	713008	species	0	0.0250767	0	0	0	0	0	0	0	0	0.0295222	0	1.11981	0.326078
Lactobacillus jensenii	109790	species	0	0.0250767	0	0	0	0	0	0	0	0.0101804	0	0	12.0215	26.6568
Actinomyces urogenitalis	103621	species	0	0	0	0	0.0276818	0	0	0	0.00801136	0	0.0147611	0	1.28449	0.0679328
Dialister pneumosintes	39950	species	0	0	0	0	0	0	0	0	0	0	0	0	2.10788	0
Streptococcus suis	1307	species	0	0	0.244368	0	0.0461364	0	0	0	0.0160227	0	0.0147611	0.0452815	6.62005	6.61666
Porphyromonas sp. oral taxon 279	712438	species	0.0107214	0.037615	0	0	0.00922728	0	0	0	0	0.0101804	0.206656	0.0150938	1.021	0
Porphyromonas sp. oral taxon 278	712437	species	0	0	0	0	0	0	0	0.157787	0	0	0.0147611	0.0150938	1.58091	1.69832
Rhodococcus fascians	1828	species	0.0214428	0.037615	5.69564	0	0.00922728	0	0	0	0.328466	0.0203608	0.2657	0.0301876	0	0
Neosartorya fischeri	36630	species	0	0	1.03386	0	0	0	0	0	0	0	0	0.0150938	0.131742	0
Oligotropha carboxidovorans	40137	species	0	0.30092	0	0	0	0	0	0	0.00801136	0.0407216	1.31374	0	0	0
Chlamydia psittaci	83554	species	20.3921	12.1246	165.023	1.72482	141.288	0.655885	1.68982	8.16547	29.7782	18.5996	29.1384	23.003	37.9582	27.2411
Gemella morbillorum	29391	species	0	0.0250767	0	0	0	0	0	0	0.0160227	0	0.0442833	0	1.97613	0.923886
Yersinia pestis	632	species	0.557512	0	6.0528	0	0.129182	0	0	0	0.448636	0	0.0147611	1.97729	1.81146	1.75267
Selenomonas sputigena	69823	species	0	0.0250767	0	0	0	0	0	0	0	0.0101804	0.0147611	0	27.6494	0.339664
Tannerella forsythia	28112	species	0	0	0	0	0	0	0	0	0	0	0.0295222	0	3.95227	0
Pseudoramibacter alactolyticus	113287	species	0	0	0	0	0	0	0	0	0	0	0	0	0.971599	18.6544
Tepidiphilus margaritifer	203471	species	0.0857711	0.188075	9.11679	0	0.636682	0	0	0	0.00801136	0.0305412	0.103328	0.31697	0.115274	0.815194
Neisseria shayeganii	607712	species	0	0	0	0	0	0	0	0	0	0.0101804	0	0	1.10334	0.584222
Prevotella marshii	189722	species	0	0	0	0	0	0	0	0	0	0	0	0	1.33389	0
Massilia sp. JS1662	1519190	species	0.107214	0.100307	0.357153	10.5089	0.0461364	7.62789	11.1843	12.1496	0.0721023	0.25451	0.191894	0.0301876	0	0.108693
Bradyrhizobium diazoefficiens	1355477	species	0.0321642	0.702147	0	0	0	0	0	0	0	0.152706	2.05179	0	0	0
Micrococcus luteus	1270	species	0.171542	0.438842	1.93614	0	0.424455	0	0	0	0.128182	0.295232	1.97799	0.0301876	0.658711	0.258145
Serratia marcescens	615	species	0.525348	1.86821	0.15038	0	0.0738182	0	0	0	0.0320454	0.0712629	0.13285	0.0301876	0	0.122279
Prevotella nigrescens	28133	species	0.0214428	0.037615	0.112785	0	0	0	0	0	0.0160227	0.0101804	0.0738056	0	20.3542	1.92929
Prevotella melaninogenica	28132	species	0.0107214	0.0501533	0.112785	0	0	0	0	0	0.0160227	0.0203608	0.0147611	0.0150938	199.935	5.85581
Prevotella disiens	28130	species	0	0.0250767	0	0	0	0	0	0	0	0	0.0147611	0	10.1936	175.104
Prevotella oulorum	28136	species	0	0	0	0	0	0	0	0	0	0	0	0	1.30095	0.0679328
Prevotella oris	28135	species	0	0	0.131583	0	0.00922728	0	0	0	0	0	0.0442833	0.0150938	5.78019	20.869
Prevotella oralis	28134	species	0	0	0	0	0	0	0	0	0	0	0.0295222	0	1.58091	0.190212
Microvirga sp. BSC39	1549810	species	0.568233	1.06576	0.07519	0.208647	0.322955	0.284045	0	0.591701	0.112159	0.875515	1.49087	0.0754691	0.0658711	0.163039
Paenibacillus sophorae	1333845	species	0.0857711	2.33213	0.131583	0	0.0184546	0	0	0	0.00801136	0.0814433	2.28797	0	0	0.095106
Desulfococcus multivorans	897	species	0	0.0250767	0	2.1282	0.00922728	1.64229	7.6901	4.69416	0.0160227	0.0305412	0.0147611	0	0	0
Brucella suis	29461	species	0.0321642	1.26637	0	0	0.0369091	0	0	0	0	0.0305412	5.99301	0	0	0
Veillonella parvula	29466	species	0.0107214	0.0501533	0	0	0	0	0	0	0.0160227	0.0101804	0.118089	0.0301876	12.8613	7.13295
Vibrio parahaemolyticus	670	species	0.268035	0.0501533	0.244368	10.5854	1.22723	7.03914	5.22698	7.88934	0.0961363	0.25451	0.0738056	0.105657	0	0.0543463
Vibrio vulnificus	672	species	3.15209	4.06242	670.921	63.1366	18.3161	44.4866	54.4393	60.1563	10.3427	2.16843	6.73107	32.6932	92.7136	33.1376
Cardiobacterium valvarum	194702	species	0	0	0	0	0	0	0	0	0	0.0101804	0.0590444	0	2.53604	0
Streptobacillus moniliformis	34105	species	0	0	0	0	0	0	0	0	0	0	0	0	3.16181	0
Sphingomonas jaspsi	392409	species	0.0107214	0	0	0	0	0	0	0	2.87608	0.0101804	0	0	0	0
Prevotella timonensis	386414	species	0.0107214	0	0	0	0	0	0	0	0	0.0101804	0.0442833	0.0150938	0.428162	33.3007
Tetrasphaera japonica	99481	species	0.0214428	0	0	65.5847	0.0276818	111.846	77.0442	11.0254	0.0160227	0.111985	0.0147611	0	0	0
Alloprevotella rava	671218	species	0	0.0125383	0	0	0	0	0	0	0	0.0203608	0	0	2.15728	0
Sanguibacteroides justesenii	1547597	species	0.471741	0.564225	0.563925	355.138	0.7105	254.845	266.032	282.32	1.65835	2.3924	1.04804	0.150938	0.247017	1.67115
Aggregatibacter actinomycetemcomitans	714	species	0	0.0125383	0	0	0	0	0	0	0	0	0.0147611	0	1.30095	1.48094
Prevotella sp. ICM33	1161412	species	0	0	0	0	0	0	0	0	0	0	0	0	2.042	0
Polaromonas sp. JS666	296591	species	0.0107214	0.100307	0	0	0	0	0	0	0.0160227	0	1.25469	0	0	0
Glomus versiforme	43425	species	0	0	5.11292	0	0	0	0	0	0	0	0	0.935817	0.510501	0.122279
Streptococcus parasanguinis	1318	species	0.0750497	0.238228	0.15038	0	0.0184546	0	0	0	0	0.0305412	0.767578	0	35.7516	1.04617
Mycoplasma orale	2121	species	0	0	0	0	0	0	0	0	0	0	0	0	0.938664	5.5569
Mycoplasma salivarium	2124	species	0	0	0	0	0	0	0	0	0	0	0	0	13.273	79.9841
Prevotella sp. oral taxon 472	655809	species	0	0	0	0	0	0	0	0	0	0	0.0295222	0	5.3685	0
Armillaria cepistipes	47426	species	2.33726	1.71775	4.94374	0	1.43946	0	0	0	2.7479	3.79729	1.97799	10.4751	18.5921	12.8257
Moraxella macacae	765840	species	0.0107214	0.90276	0.112785	0	0	0	0	0	0	0.0509021	1.07756	0	0	0
Nocardia brevicatena	37327	species	0.0428855	0.288382	0.319558	44.0802	1.08882	35.4488	58.1197	52.8586	0.656932	0.305412	0.324744	0.347158	0.29642	0.611395
Ensifer adhaerens	106592	species	0	0.0626917	0.131583	8.99964	0.0738182	9.41995	6.72347	10.5126	0.256364	0.193428	0.250939	0.0150938	0	0.217385
Actinomyces johnsonii	544581	species	0	0	0.281963	0	0.0369091	0	0	0	0	0	0.0147611	0.0150938	1.4821	0.0815194
Centipeda periodontii	82203	species	0	0	0	0	0	0	0	0	0	0	0	0	2.32196	0
Parvimonas sp. oral taxon 110	671230	species	0	0	0	0	0	0	0	0	0	0	0.0147611	0	1.08687	2.67655
uncultured Sclerotium	1204480	species	0.289477	0.0125383	1.10905	0	0	0	0	0	0	0.0407216	0.162372	0.105657	0	0
Stomatobaculum longum	796942	species	0	0.037615	0	0	0	0	0	0	0	0	0	0	23.1866	0
Aster yellows phytoplasma	35779	species	0	0.037615	0.07519	0.438159	0.0738182	0.335689	1.02391	1.854	0.0240341	0.0610825	0.0295222	0.0301876	0	0.0543463
Paraprevotella clara	454154	species	0	0.0250767	0	0	0	0	0	0	0	0	0.0295222	0	3.16181	0
Staphylococcus hominis	1290	species	1.19007	0.52661	6.56033	0	0.00922728	0	0	0	0	0.223969	0.5314	0.437721	0	0.448357
Gemmata obscuriglobus	114	species	1.07214	0.90276	0.37595	7.094	0.987319	7.05464	10.4182	5.4042	1.06551	1.04858	1.16613	2.98858	1.59737	5.4618
Propionibacterium acidipropionici	1748	species	1.09358	0.0125383	0	0	0	0	0	0	0.00801136	0	0.0295222	0	0	0
Propionibacterium acnes	1747	species	37.9966	6.39455	32.5197	0	1.46714	0	0	0	0.440625	1.98518	24.5625	3.83383	5.10501	1.76625
Arcobacter butzleri	28197	species	0	0	0	0	0.00922728	0	0	0	0	0	0	0	0	1.39942
Enterobacter cloacae complex	354276	species group	3.31291	6.36948	1.74817	102.508	1.73473	96.8128	143.656	80.7869	1.00142	6.57654	7.23295	0.694316	0.74105	1.15486
Lactobacillus casei group	655183	species group	0	0	0.0187975	0	0.00922728	0	0	0.0591701	0.0160227	0	0	0.0452815	1.05394	74.3593
Xanthomonas citri group	643453	species group	5.39286	8.25023	15.3012	0	0.581318	0	0	0	2.14704	9.30489	24.6068	3.07914	4.46277	3.11132
Yersinia pseudotuberculosis complex	1649845	species group	0.578955	0	6.0528	0.0069549	0.166091	0.00516445	0	0.0591701	0.456648	0	0.0147611	1.99238	1.91026	1.99722
Vibrio harveyi group	717610	species group	0.31092	0.07523	0.263165	10.5854	1.22723	7.03914	5.22698	7.88934	0.128182	0.305412	0.103328	0.105657	0.0329356	0.244558
Methylobacterium extorquens group	578822	species group	0.0107214	0.0125383	7.61299	0	0.175318	0	0	0	1.73847	0.0203608	0.206656	0	0.0329356	0.0135866
Mycobacterium tuberculosis complex	77643	species group	6.11119	7.18447	57.7083	1925.37	3.25723	2012.67	2441.67	1035.26	5.77619	6.67835	7.45436	8.67895	15.7267	15.6925
Acinetobacter calcoaceticus/baumannii complex	909768	species group	7.60146	15.7732	1203.7	0	29.1213	0.0206578	0	0.0394467	32.9107	11.5649	25.2563	219.479	377.606	228.648
Candidatus Phytoplasma asteris	85620	species group	0	0.037615	0.07519	0.438159	0.0738182	0.335689	1.02391	1.854	0.0240341	0.0610825	0.0295222	0.0301876	0	0.0543463
Pseudomonas syringae group	136849	species group	21.7322	41.9407	7.31223	228.364	15.8248	206.47	226.12	182.638	9.84596	37.9118	52.6234	10.6411	7.59165	18.8038
Pseudomonas aeruginosa group	136841	species group	2.3587	2.8462	3.0076	65.9464	2.18686	58.1414	42.9185	66.9214	2.12301	2.43312	4.14787	1.76598	3.40883	2.45917
Pseudomonas fluorescens group	136843	species group	0.782661	0.67707	1.22184	0	0.332182	0	0	0	0.0721023	0.223969	0.752817	0.166032	0.378759	0.39401
Pseudomonas putida group	136845	species group	0.418134	0.789915	1.93614	0	0.110727	0.0258222	0	0	0.0480682	0.315593	0.752817	0.528284	2.78305	0.312491
Bacillus cereus group	86661	species group	0.750497	1.52968	9.26717	0	3.25723	0.0103289	0.00716024	0.0591701	1.1296	1.09948	9.01904	0.799973	1.36683	0.964646
Bacillus subtilis group	653685	species group	0.0321642	0.162998	4.36102	0	0.433682	0	0	0	0.0160227	0.0305412	0.0590444	0.150938	0.0823389	1.34507
Streptococcus dysgalactiae group	119603	species group	0.0107214	0.112845	0	0	0.0184546	0	0	0	0	0.0101804	0.206656	0	1.4327	1.56245
Streptococcus anginosus group	671232	species group	0.0214428	0.125383	0.0939875	0	0	0	0	0.0986168	0.0160227	0.0509021	0.516639	0.0452815	6.32363	59.6722
pseudomallei group	111527	species group	0.0750497	0.112845	1.93614	184.743	0.1015	198.692	310.01	89.6821	0.496704	0.132345	0.295222	0.0754691	0.0988067	0.0679328
Pseudomonas syringae group genomosp. 1	251695	species subgroup	21.6786	41.878	6.0152	228.364	15.6033	206.47	226.12	182.638	9.74983	37.8915	52.5938	10.3996	6.76826	18.6272
Dothideomycetidae	451867	subclass	0.214428	0.213152	4.60539	0	0.119955	0	0	0	0.0160227	0.295232	0.428072	0.241501	1.4327	6.92915
Sordariomycetidae	222544	subclass	0.0107214	0.0250767	2.95121	0	0.0184546	0	0	0	0.0640909	0.0305412	0.0442833	0.286783	1.03747	0.461943
Eurotiomycetidae	451871	subclass	0.0643283	3.72389	6.0152	0.0069549	0.0553637	0	0.00716024	0	0.0320454	0.0814433	6.68678	1.93201	3.58998	1.08693
Agaricomycetidae	452333	subclass	2.59458	1.91837	7.08666	0	1.89159	0	0	0	2.77994	3.91946	2.22893	10.6411	19.5802	12.9344
Oscillatoriophycideae	1301283	subclass	0.38597	1.27891	0.45114	5.18836	0.415227	5.00952	6.36545	1.12423	0.544773	0.407216	0.767578	0.120751	1.08687	0.217385
Myxogastromycetidae	137627	subclass	2.16572	6.6704	145.568	0	2.40832	0	0.0214807	0.0197234	1.67437	3.91946	11.2037	8.25632	4.11695	3.24719
Chordopoxvirinae	10241	subfamily	0.814825	1.40429	0.657913	0	0.3045	0	0	0	0.464659	1.34381	0.693772	7.00353	5.63198	5.02703
Plasmodium _Vinckeia_	418101	subgenus	0	5.41656	0.112785	0.0069549	0	0	0	0	0	0	13.6836	0.166032	0	0.0271731
Branhamella	46226	subgenus	0.150099	1.04068	1.91735	0	0.0922728	0	0	0	0.0480682	0.0610825	0.944711	0.0452815	3.50764	0.47553
Moraxella	46225	subgenus	0.278756	8.63891	0.845888	0	0.0276818	0	0	0	0.00801136	0.213789	5.01878	0	0.0329356	0.326078
Dikarya	451864	subkingdom	6.465	8.56368	103.518	8.8675	8.11078	6.44523	6.9884	7.69211	3.47693	6.65799	12.7979	22.8973	54.4425	35.5425
Eimeriorina	423054	suborder	0.0321642	0.125383	17.1997	0.0069549	0.119955	0	0	0.0197234	0.136193	0.0509021	0.280461	5.14699	2.53604	1.3179
Apansporoblastina	6032	suborder	0	0	1.05266	0	0	0	0	0	0	0	0	0.0905629	0.88926	0.0815194
Pucciniomycotina	29000	subphylum	0.0750497	0.200613	2.46247	0	5.12114	0	0	0	0.0160227	0.468299	0.369028	0.256595	0.362291	0.176625
Ustilaginomycotina	452284	subphylum	1.84408	0.852607	32.6701	8.86054	0.119955	6.44523	6.98124	7.69211	0.0240341	0.641366	1.34326	1.49429	0.806921	0.597809
Pezizomycotina	147538	subphylum	0.986368	4.82726	18.1772	0.0069549	0.415227	0	0.00716024	0	0.464659	0.834794	7.76435	2.82254	7.44344	9.52418
Saccharomycotina	147537	subphylum	0.0750497	0.162998	29.6813	0	0.0645909	0	0	0	0.00801136	0.122165	0.13285	6.36959	21.968	2.09233
delta/epsilon subdivisions	68525	subphylum	83.7876	198.507	29.8316	85.3714	73.3384	72.0337	100.666	89.8005	29.5058	171.041	242.392	20.6936	89.9141	744.761
Salmonella enterica subsp. enterica	59201	subspecies	52.7599	4952.89	0	0	0	0	0	0	0	78.2772	11204.6	0	0	0
Lonsdalea quercina subsp. quercina	1082705	subspecies	1.95129	0	0	0	0	0	0	0	0	0.0101804	0.0295222	0	0	0
Aeromonas salmonicida subsp. salmonicida	29491	subspecies	1.13647	4.6768	0	0	0	0	0	0	0	1.57796	13.5212	0	0	0
Campylobacter jejuni subsp. jejuni	32022	subspecies	1.7047	4.71441	0	0	0	0	0	0	0	3.56314	6.27347	0	0	0
Klebsiella pneumoniae subsp. pneumoniae	72407	subspecies	2.87333	7.89915	0	0	0	0	0	0	0	6.0777	9.7571	0	0	0
Pectobacterium carotovorum subsp. brasiliense	180957	subspecies	0.546791	0.952914	0	0	0	0	0	0	0	3.59368	1.68277	0	0	0
Staphylococcus aureus subsp. aureus	46170	subspecies	0.428855	1.0783	0	0	0	0	0	0	0	0.111985	0.177133	0	0	0
Bacteria	2	superkingdom	906.901	5976.75	6693.64	18346.1	867.327	16857	17070.9	11683.3	629.276	976.637	13558.3	1309.74	5176	4547.3
Eukaryota	2759	superkingdom	9.86368	22.2681	537.947	25.142	22.2008	18.2305	14.1272	11.4987	10.6872	12.135	40.1797	54.2472	84.0186	51.8871
Viruses	10239	superkingdom	5.69306	9.17806	55.509	97.1878	19.4419	94.7728	110.039	49.8804	42.2439	8.28685	8.81238	48.7229	60.8155	63.2862
Chlamydiae/Verrucomicrobia group	51290	superphylum	20.4242	12.1622	165.08	1.76654	141.399	0.676543	1.71846	8.48105	29.8744	18.6098	29.2122	23.0634	39.2098	27.2411
Bacteroidetes/Chlorobi group	68336	superphylum	14.7419	49.1754	1224.81	615.703	34.427	479.194	452.32	461.625	62.6248	28.2099	112.76	147.799	1188.83	621.015
