# Supplementary material for: No metagenomic evidence of tumorigenic viruses in cancers from a selected cohort of immunosuppressed subjects
Source: Sci Rep. 2019 Dec 24;9:19815. doi: 10.1038/s41598-019-56240-1 (PMC6930283; doi:10.1038/s41598-019-56240-1)
Supplement: Supplementary file 3 — Supplementary Table S2 [file 41598_2019_56240_MOESM3_ESM.xlsx]

## Sheet: Sequencing and assignments
No metagenomic evidence of tumorigenic viruses in cancers from a selected cohort of immunosuppressed subjects
N. Passaro, A. Casagrande, M. Chiara, B. Fosso, C. Manzari, A.M. D’Erchia, S. Iesari, F. Pisani, A. Famulari, P. Tulissi, S. Mastrosimone, M.C. Maresca, G. Mercante, G. Spriano, G. Corrado, E. Vizza, A.R. Garbuglia, M.R. Capobianchi, C. Mottini, A. Cenci, M. Tartaglia, A. Nanni Costa, G. Pesole, M. Crescenzi
Supplementary Table S2: Sequencing and assignment data.
Tumor sample	Tot Reads	% human-like	% bacterial-like	% unassigned	% unassigned in scaffolds	% reads not in scaffolds or unassigned	No. of human-like scaffolds	Average identity to hg19 of human-like scaffolds
T7 DNA	101083848	89.2	3.41	7.39	87.61	0.915621	664	98.27
T7 RNA	90253628	77.78	5.25	16.97	88.54	1.94476	1058	98.25
T9	95189284	88.5	4.82	6.68	85.38	0.976616	518	98.53
T8	136198410	86.5	9.80964	3.69036	86.41	0.501519	254	99.01
T10	58588892	78.1	9.59196	12.308	86.98	1.60251	1246	98.09
T11	105289212	86.7	5.63	7.67	82.57	1.33688	1046	98.32
N6	95336818	84.29	3.9	11.81	83.93	1.89787	69	99.85
T1	109426939	77.5	11.03	11.47	83.25	1.92122	98	99.96
N4	80826768	75.32	10.79	13.89	84.87	2.10156	32	99.91
T5	80678185	82.15	3.11	14.74	90.72	1.36787	43	99.93
T13	96539124	79.9	6.29	13.81	82.72	2.38637	265	99.26
T12	117697380	84.94	3.55	11.51	84.95	1.73225	89	99.58
N3	85965850	82.73	4.7	12.57	85.15	1.86664	67	99.89
T2	100344056	77.03	8.19	14.78	84.9	2.23178	53	99.92
Column A	Tumors samples, labeled as in Table 1
Column B	Total number of reads produced
Column C	Proportion of human reads assigned to the human genome
Column D	Proportion of reads assigned to bacterial genomes
Column E	Proportion of reads not assigned by MetaShot
Column F	Proportion of unassigned reads incorporated into scaffolds
Column G	Total proportion of reads assigned to any taxon and not incorporated into scaffolds
Column H	Total number of human-like scaffolds
Column I	Average identity of the human-like scaffolds to the hg19 reference assembly of the human genome
